# Supplementary material for: Entanglement of spin transition and structural adaptability: manipulating the slow spin equilibrium by the guest-mediated fine-tuning of elastic frustration
Source: Chem Sci. 2025 Jul 21;16(34):15555–63. doi: 10.1039/d5sc01202c (PMC12312210; doi:10.1039/d5sc01202c)
Supplement: SC-016-D5SC01202C-s002 [file SC-016-D5SC01202C-s002.cif]

# Supplementary Information (SI) for Chemical Science.
# This journal is © The Royal Society of Chemistry 2025

####################################################################### 
# 
# This file contains crystal structure data downloaded from the 
# Cambridge Structural Database (CSD) hosted by the Cambridge 
# Crystallographic Data Centre (CCDC).
# 
# Full information about CCDC data access policies and citation 
# guidelines are available at http://www.ccdc.cam.ac.uk/access/V1 
# 
# Audit and citation data items may have been added by the CCDC. 
# Please retain this information to preserve the provenance of 
# this file and to allow appropriate attribution of the data. 
# 
#######################################################################

data_130k
_database_code_depnum_ccdc_archive 'CCDC 2350741'
loop_
_audit_author_name
_audit_author_address
'J. P. Xue'
;Ningbo University
China
;
_audit_update_record             
;
2024-05-23 deposited with the CCDC.	2025-07-21 downloaded from the CCDC.
;
_audit_creation_date             2024-05-22
_audit_creation_method           
;
Olex2 1.5
(compiled 2023.08.24 svn.re1ec1418 for OlexSys, GUI svn.r6817)
;
_shelx_SHELXL_version_number     2016/6
_chemical_name_common            ?
_chemical_name_systematic        ?
_chemical_formula_moiety         
'C26 H20 Fe N12 Pd, 3(H2 O), C H4 O, 0.5(C H O)'
_chemical_formula_sum            'C27.50 H30.50 Fe N12 O4.50 Pd'
_chemical_formula_weight         763.39
_chemical_melting_point          ?
loop_
_atom_type_symbol
_atom_type_description
_atom_type_scat_dispersion_real
_atom_type_scat_dispersion_imag
_atom_type_scat_source
C C 0.0033 0.0016 'International Tables Vol C Tables 4.2.6.8 and 6.1.1.4'
H H 0.0000 0.0000 'International Tables Vol C Tables 4.2.6.8 and 6.1.1.4'
Fe Fe 0.3463 0.8444 'International Tables Vol C Tables 4.2.6.8 and 6.1.1.4'
N N 0.0061 0.0033 'International Tables Vol C Tables 4.2.6.8 and 6.1.1.4'
O O 0.0106 0.0060 'International Tables Vol C Tables 4.2.6.8 and 6.1.1.4'
Pd Pd -0.9988 1.0072 'International Tables Vol C Tables 4.2.6.8 and 6.1.1.4'

_shelx_space_group_comment       
;
The symmetry employed for this shelxl refinement is uniquely defined
by the following loop, which should always be used as a source of
symmetry information in preference to the above space-group names.
They are only intended as comments.
;
_space_group_crystal_system      triclinic
_space_group_IT_number           2
_space_group_name_H-M_alt        'P -1'
_space_group_name_Hall           '-P 1'
loop_
_space_group_symop_operation_xyz
'x, y, z'
'-x, -y, -z'

_cell_length_a                   7.2810(15)
_cell_length_b                   14.499(3)
_cell_length_c                   15.355(3)
_cell_angle_alpha                104.60(3)
_cell_angle_beta                 99.89(3)
_cell_angle_gamma                90.32(3)
_cell_volume                     1543.3(6)
_cell_formula_units_Z            2
_cell_measurement_reflns_used    10670
_cell_measurement_temperature    130
_cell_measurement_theta_max      26.00
_cell_measurement_theta_min      3.14
_shelx_estimated_absorpt_T_max   ?
_shelx_estimated_absorpt_T_min   ?
_exptl_absorpt_coefficient_mu    1.110
_exptl_absorpt_correction_T_max  ?
_exptl_absorpt_correction_T_min  ?
_exptl_absorpt_correction_type   none
_exptl_absorpt_process_details   ?
_exptl_absorpt_special_details   ?
_exptl_crystal_colour            'clear dark red'
_exptl_crystal_colour_lustre     clear
_exptl_crystal_colour_modifier   dark
_exptl_crystal_colour_primary    red
_exptl_crystal_density_diffrn    1.643
_exptl_crystal_density_meas      ?
_exptl_crystal_density_method    ?
_exptl_crystal_description       plate
_exptl_crystal_F_000             775
_exptl_crystal_size_max          ?
_exptl_crystal_size_mid          ?
_exptl_crystal_size_min          ?
_exptl_transmission_factor_max   ?
_exptl_transmission_factor_min   ?
_diffrn_reflns_av_R_equivalents  0.0599
_diffrn_reflns_av_unetI/netI     0.0658
_diffrn_reflns_Laue_measured_fraction_full 0.902
_diffrn_reflns_Laue_measured_fraction_max 0.902
_diffrn_reflns_limit_h_max       8
_diffrn_reflns_limit_h_min       -8
_diffrn_reflns_limit_k_max       17
_diffrn_reflns_limit_k_min       -17
_diffrn_reflns_limit_l_max       18
_diffrn_reflns_limit_l_min       -18
_diffrn_reflns_number            9249
_diffrn_reflns_point_group_measured_fraction_full 0.902
_diffrn_reflns_point_group_measured_fraction_max 0.902
_diffrn_reflns_theta_full        25.022
_diffrn_reflns_theta_max         25.022
_diffrn_reflns_theta_min         1.453
_diffrn_ambient_temperature      130
_diffrn_detector_area_resol_mean ?
_diffrn_measured_fraction_theta_full 0.902
_diffrn_measured_fraction_theta_max 0.902
_diffrn_measurement_device_type  'Bruker P4'
_diffrn_measurement_method       '\w scans'
_diffrn_radiation_monochromator  graphite
_diffrn_radiation_type           MoK\a
_diffrn_radiation_wavelength     0.71073
_diffrn_source                   ?
_reflns_Friedel_coverage         0.000
_reflns_Friedel_fraction_full    .
_reflns_Friedel_fraction_max     .
_reflns_number_gt                4293
_reflns_number_total             4930
_reflns_special_details          
;
 Reflections were merged by SHELXL according to the crystal
 class for the calculation of statistics and refinement.
 
 _reflns_Friedel_fraction is defined as the number of unique
 Friedel pairs measured divided by the number that would be
 possible theoretically, ignoring centric projections and
 systematic absences.
;
_reflns_threshold_expression     'I > 2\s(I)'
_computing_cell_refinement       ?
_computing_data_collection       ?
_computing_data_reduction        ?
_computing_molecular_graphics    'Olex2 1.5 (Dolomanov et al., 2009)'
_computing_publication_material  'Olex2 1.5 (Dolomanov et al., 2009)'
_computing_structure_refinement  'SHELXL 2016/6 (Sheldrick, 2015)'
_computing_structure_solution    'olex2.solve 1.5 (Bourhis et al., 2015)'
_refine_diff_density_max         2.339
_refine_diff_density_min         -2.047
_refine_diff_density_rms         0.167
_refine_ls_extinction_coef       .
_refine_ls_extinction_method     none
_refine_ls_goodness_of_fit_ref   1.029
_refine_ls_hydrogen_treatment    constr
_refine_ls_matrix_type           full
_refine_ls_number_parameters     424
_refine_ls_number_reflns         4930
_refine_ls_number_restraints     403
_refine_ls_R_factor_all          0.0811
_refine_ls_R_factor_gt           0.0745
_refine_ls_restrained_S_all      1.002
_refine_ls_shift/su_max          0.001
_refine_ls_shift/su_mean         0.000
_refine_ls_structure_factor_coef Fsqd
_refine_ls_weighting_details     
'w=1/[\s^2^(Fo^2^)+(0.1612P)^2^+2.1842P] where P=(Fo^2^+2Fc^2^)/3'
_refine_ls_weighting_scheme      calc
_refine_ls_wR_factor_gt          0.2042
_refine_ls_wR_factor_ref         0.2148
_refine_special_details          ?
_olex2_refinement_description    
;
1. Fixed Uiso
 At 1.2 times of:
  All C(H) groups
 At 1.5 times of:
  All C(H,H,H) groups, All O(H) groups, All O(H,H) groups
2. Restrained distances
 O4-C27
 1.4 with sigma of 0.02
3. Uiso/Uaniso restraints and constraints
C1 \\sim C2 \\sim C3 \\sim C4 \\sim C5 \\sim C6 \\sim C7 \\sim C8 \\sim C9
\\sim C10 \\sim C11 \\sim C12 \\sim C13 \\sim C14 \\sim C15 \\sim C16 \\sim C17
\\sim C18 \\sim C19 \\sim C20 \\sim C21 \\sim C22 \\sim C23 \\sim C24 \\sim C25
\\sim C26 \\sim C27 \\sim C28: within 3.8A with sigma of 0.01 and sigma for
terminal atoms of 0.02 within 3.8A
Uanis(O4) \\sim Ueq, Uanis(C27) \\sim Ueq: with sigma of 0.01 and sigma for
terminal atoms of 0.02
Uanis(O5) \\sim Ueq, Uanis(C28) \\sim Ueq: with sigma of 0.01 and sigma for
terminal atoms of 0.02
Uanis(C28) \\sim Ueq, Uanis(C27) \\sim Ueq: with sigma of 0.01 and sigma for
terminal atoms of 0.02
4. Others
 Fixed Sof: O5(0.5) H5A(0.5)
5.a Riding coordinates:
 O1(H1A,H1B), C27(H27A,H27B,H27C), O4(H4A), O5(H5A), O2(H2A,H2B), O3(H3A,H3B)
5.b Aromatic/amide H refined with riding coordinates:
 C1(H1), C2(H2), C3(H3), C4(H4), C5(H5), C7(H7), C8(H8), C9(H9), C10(H10),
 C11(H11), C16(H16), C17(H17), C18(H18), C19(H19), C20(H20), C22(H22), C23(H23),
  C24(H24), C25(H25), C26(H26)
;
_atom_sites_solution_hydrogens   mixed
_atom_sites_solution_primary     iterative
_atom_sites_solution_secondary   ?
loop_
_atom_site_label
_atom_site_type_symbol
_atom_site_fract_x
_atom_site_fract_y
_atom_site_fract_z
_atom_site_U_iso_or_equiv
_atom_site_adp_type
_atom_site_occupancy
_atom_site_site_symmetry_order
_atom_site_calc_flag
_atom_site_refinement_flags_posn
_atom_site_refinement_flags_adp
_atom_site_refinement_flags_occupancy
_atom_site_disorder_assembly
_atom_site_disorder_group
C1 C -0.0005(10) -0.0748(5) -0.2957(5) 0.0532(15) Uani 1 1 d . U . . .
H1 H -0.045532 -0.128918 -0.344650 0.064 Uiso 1 1 calc R U . . .
C2 C -0.0038(10) -0.0775(5) -0.2063(5) 0.0513(14) Uani 1 1 d . U . . .
H2 H -0.052992 -0.132814 -0.194128 0.062 Uiso 1 1 calc R U . . .
C3 C 0.0655(10) 0.0016(5) -0.1341(5) 0.0506(14) Uani 1 1 d . U . . .
H3 H 0.066714 -0.001274 -0.072904 0.061 Uiso 1 1 calc R U . . .
C4 C 0.0686(10) 0.0068(5) -0.3142(5) 0.0514(14) Uani 1 1 d . U . . .
H4 H 0.072582 0.008393 -0.375330 0.062 Uiso 1 1 calc R U . . .
C5 C 0.1316(10) 0.0861(5) -0.2418(5) 0.0499(14) Uani 1 1 d . U . . .
H5 H 0.174824 0.142427 -0.254404 0.060 Uiso 1 1 calc R U . . .
C6 C 0.1328(10) 0.0846(5) -0.1506(5) 0.0494(14) Uani 1 1 d . U . . .
C7 C 0.1992(10) 0.1688(5) -0.0768(5) 0.0485(13) Uani 1 1 d . U . . .
H7 H 0.219818 0.226181 -0.093704 0.058 Uiso 1 1 calc R U . . .
C8 C 0.2337(10) 0.1731(5) 0.0122(5) 0.0492(14) Uani 1 1 d . U . . .
H8 H 0.218004 0.116260 0.030802 0.059 Uiso 1 1 calc R U . . .
C9 C 0.2945(10) 0.2612(5) 0.0823(5) 0.0464(14) Uani 1 1 d . U . . .
H9 H 0.314714 0.318862 0.065783 0.056 Uiso 1 1 calc R U . . .
C10 C 0.4076(10) 0.4360(5) 0.2223(5) 0.0465(15) Uani 1 1 d . U . . .
H10 H 0.399881 0.453006 0.165982 0.056 Uiso 1 1 calc R U . . .
C11 C 0.4009(9) 0.3538(4) 0.3217(4) 0.0393(13) Uani 1 1 d . U . . .
H11 H 0.387607 0.302231 0.348343 0.047 Uiso 1 1 calc R U . . .
C12 C 0.8015(10) 0.6396(4) 0.4769(5) 0.0402(13) Uani 1 1 d . U . . .
C13 C 1.1885(10) 0.6401(4) 0.4721(5) 0.0394(13) Uani 1 1 d . U . . .
C14 C 1.1758(9) 0.8305(4) 0.4568(5) 0.0393(13) Uani 1 1 d . U . . .
C15 C 0.8016(10) 0.8306(4) 0.4636(5) 0.0406(13) Uani 1 1 d . U . . .
C16 C 0.0739(10) 0.5847(5) -0.3267(5) 0.0525(15) Uani 1 1 d . U . . .
H16 H 0.041638 0.552599 -0.389774 0.063 Uiso 1 1 calc R U . . .
C17 C 0.0341(11) 0.5410(6) -0.2605(5) 0.0543(15) Uani 1 1 d . U . . .
H17 H -0.024810 0.478798 -0.278021 0.065 Uiso 1 1 calc R U . . .
C18 C 0.0813(11) 0.5892(5) -0.1685(6) 0.0542(14) Uani 1 1 d . U . . .
H18 H 0.051540 0.559269 -0.123991 0.065 Uiso 1 1 calc R U . . .
C19 C 0.1598(10) 0.6740(5) -0.3003(5) 0.0521(14) Uani 1 1 d . U . . .
H19 H 0.188288 0.703408 -0.345456 0.063 Uiso 1 1 calc R U . . .
C20 C 0.2051(10) 0.7214(5) -0.2099(5) 0.0497(13) Uani 1 1 d . U . . .
H20 H 0.261373 0.784067 -0.193617 0.060 Uiso 1 1 calc R U . . .
C21 C 0.1706(10) 0.6795(5) -0.1393(5) 0.0482(13) Uani 1 1 d . U . . .
C22 C 0.2118(10) 0.7289(5) -0.0440(5) 0.0513(14) Uani 1 1 d . U . . .
H22 H 0.184748 0.694521 -0.002204 0.062 Uiso 1 1 calc R U . . .
C23 C 0.2843(10) 0.8181(5) -0.0076(5) 0.0506(14) Uani 1 1 d . U . . .
H23 H 0.313715 0.854337 -0.047475 0.061 Uiso 1 1 calc R U . . .
C24 C 0.3198(10) 0.8619(5) 0.0899(5) 0.0510(14) Uani 1 1 d . U . . .
H24 H 0.292851 0.827253 0.131546 0.061 Uiso 1 1 calc R U . . .
C25 C 0.4687(10) 1.0814(5) 0.2506(5) 0.0481(15) Uani 1 1 d . U . . .
H25 H 0.483002 1.126053 0.216163 0.058 Uiso 1 1 calc R U . . .
C26 C 0.4178(10) 0.9509(5) 0.2870(5) 0.0460(14) Uani 1 1 d . U . . .
H26 H 0.389039 0.886056 0.284073 0.055 Uiso 1 1 calc R U . . .
Fe1 Fe 0.500000 0.500000 0.500000 0.0368(3) Uani 1 2 d S . P . .
Fe2 Fe 0.500000 1.000000 0.500000 0.0373(3) Uani 1 2 d S . P . .
N1 N 0.3199(9) 0.2596(4) 0.1655(4) 0.0495(14) Uani 1 1 d . . . . .
N2 N 0.3734(8) 0.3470(4) 0.2305(4) 0.0435(13) Uani 1 1 d . . . . .
N3 N 0.4530(8) 0.4952(4) 0.3037(4) 0.0452(13) Uani 1 1 d . . . . .
N4 N 0.4487(7) 0.4423(4) 0.3674(4) 0.0416(12) Uani 1 1 d . . . . .
N5 N 0.6866(8) 0.5881(4) 0.4843(4) 0.0374(11) Uani 1 1 d . . . . .
N6 N 1.3087(8) 0.5897(4) 0.4824(4) 0.0388(12) Uani 1 1 d . . . . .
N7 N 1.2820(8) 0.8889(4) 0.4566(4) 0.0426(13) Uani 1 1 d . . . . .
N8 N 0.6939(8) 0.8903(4) 0.4663(4) 0.0430(13) Uani 1 1 d . . . . .
N9 N 0.3883(8) 0.9481(4) 0.1193(4) 0.0483(13) Uani 1 1 d . . . . .
N10 N 0.4196(8) 0.9867(4) 0.2127(4) 0.0444(13) Uani 1 1 d . . . . .
N11 N 0.4934(8) 1.1028(4) 0.3391(4) 0.0460(13) Uani 1 1 d . . . . .
N12 N 0.4611(7) 1.0181(4) 0.3616(4) 0.0405(12) Uani 1 1 d . . . . .
O1 O 0.4616(7) 0.6948(3) 0.3270(4) 0.0602(15) Uani 1 1 d . . . . .
H1A H 0.409707 0.746559 0.348194 0.090 Uiso 1 1 d R U . . .
H1B H 0.456107 0.633589 0.316164 0.090 Uiso 1 1 d R U . . .
Pd1 Pd 0.99030(6) 0.73326(3) 0.46409(3) 0.0363(2) Uani 1 1 d . . . . .
C27 C -0.356(2) 0.4385(12) -0.0717(10) 0.143(5) Uani 1 1 d D U . . .
H27A H -0.429704 0.486256 -0.059983 0.215 Uiso 1 1 d R U . . .
H27B H -0.342314 0.414996 -0.123273 0.215 Uiso 1 1 d R U . . .
H27C H -0.425764 0.392936 -0.048833 0.215 Uiso 1 1 d R U . . .
O4 O -0.1596(18) 0.4683(8) -0.0535(7) 0.152(4) Uani 1 1 d D U . . .
H4A H -0.085395 0.435931 -0.059857 0.228 Uiso 1 1 d R U . . .
C28 C -0.500000 0.500000 0.000000 0.173(8) Uani 1 2 d S U P . .
O5 O -0.373(3) 0.5670(10) 0.0218(12) 0.109(5) Uani 0.5 1 d . U P . .
H5A H -0.290287 0.551675 -0.010224 0.164 Uiso 0.5 1 d R U P . .
O2 O 0.7480(11) 0.6555(6) 0.2159(6) 0.106(3) Uani 1 1 d . . . . .
H2A H 0.825470 0.633188 0.199874 0.159 Uiso 1 1 d R U . . .
H2B H 0.643800 0.650428 0.213944 0.159 Uiso 1 1 d R U . . .
O3 O -0.1399(9) 0.3044(5) -0.1976(5) 0.086(2) Uani 1 1 d . . . . .
H3A H -0.177111 0.340186 -0.224641 0.128 Uiso 1 1 d R U . . .
H3B H -0.033071 0.279726 -0.173111 0.128 Uiso 1 1 d R U . . .

loop_
_atom_site_aniso_label
_atom_site_aniso_U_11
_atom_site_aniso_U_22
_atom_site_aniso_U_33
_atom_site_aniso_U_23
_atom_site_aniso_U_13
_atom_site_aniso_U_12
C1 0.044(3) 0.059(3) 0.048(3) -0.003(3) 0.011(3) 0.004(3)
C2 0.044(3) 0.056(3) 0.049(3) 0.002(2) 0.011(3) 0.002(2)
C3 0.044(3) 0.059(3) 0.043(3) 0.000(2) 0.012(3) 0.003(2)
C4 0.051(3) 0.058(3) 0.041(3) 0.003(2) 0.011(3) 0.006(3)
C5 0.046(3) 0.056(3) 0.043(3) 0.003(2) 0.011(3) 0.003(2)
C6 0.043(3) 0.057(3) 0.044(3) 0.001(2) 0.013(2) 0.006(2)
C7 0.044(3) 0.053(3) 0.045(3) 0.003(2) 0.012(3) 0.001(2)
C8 0.045(3) 0.053(3) 0.044(3) -0.001(2) 0.014(3) 0.000(2)
C9 0.044(3) 0.051(3) 0.040(3) 0.002(2) 0.012(3) 0.002(3)
C10 0.047(4) 0.049(3) 0.041(3) 0.007(3) 0.010(3) 0.001(3)
C11 0.037(3) 0.045(3) 0.036(3) 0.005(2) 0.012(3) 0.001(2)
C12 0.041(3) 0.041(3) 0.039(3) 0.005(2) 0.016(3) 0.003(3)
C13 0.035(3) 0.042(3) 0.042(3) 0.005(2) 0.017(3) -0.003(3)
C14 0.037(3) 0.040(3) 0.043(3) 0.009(2) 0.017(3) 0.004(3)
C15 0.038(3) 0.038(3) 0.043(3) 0.003(2) 0.013(3) -0.003(3)
C16 0.045(3) 0.060(3) 0.049(3) 0.005(3) 0.011(3) 0.008(3)
C17 0.049(3) 0.059(3) 0.053(3) 0.006(3) 0.016(3) 0.004(3)
C18 0.050(3) 0.059(3) 0.053(3) 0.010(2) 0.015(3) 0.004(3)
C19 0.047(3) 0.061(3) 0.050(3) 0.010(3) 0.019(3) 0.009(3)
C20 0.046(3) 0.058(3) 0.044(3) 0.005(2) 0.016(3) 0.005(2)
C21 0.040(3) 0.058(3) 0.046(3) 0.008(2) 0.015(2) 0.006(2)
C22 0.047(3) 0.060(3) 0.049(3) 0.013(2) 0.016(3) 0.004(2)
C23 0.043(3) 0.061(3) 0.046(3) 0.006(3) 0.017(3) 0.004(3)
C24 0.048(3) 0.060(3) 0.046(3) 0.009(3) 0.019(3) 0.003(3)
C25 0.050(4) 0.048(3) 0.047(4) 0.011(3) 0.013(3) 0.001(3)
C26 0.048(4) 0.051(3) 0.042(3) 0.010(3) 0.018(3) 0.005(3)
Fe1 0.0321(7) 0.0390(6) 0.0397(7) 0.0052(5) 0.0148(6) 0.0033(5)
Fe2 0.0316(7) 0.0387(6) 0.0418(8) 0.0060(5) 0.0139(6) 0.0031(5)
N1 0.051(4) 0.047(3) 0.042(3) -0.006(2) 0.008(3) 0.002(3)
N2 0.044(3) 0.042(3) 0.040(3) -0.002(2) 0.014(3) 0.004(2)
N3 0.045(3) 0.046(3) 0.045(3) 0.011(2) 0.013(3) 0.003(2)
N4 0.037(3) 0.048(3) 0.042(3) 0.009(2) 0.016(3) 0.005(2)
N5 0.035(3) 0.042(3) 0.035(3) 0.006(2) 0.010(2) 0.004(2)
N6 0.040(3) 0.040(3) 0.038(3) 0.005(2) 0.019(3) 0.002(2)
N7 0.035(3) 0.048(3) 0.043(3) 0.007(2) 0.011(3) 0.004(2)
N8 0.036(3) 0.047(3) 0.043(3) 0.004(2) 0.011(3) 0.001(2)
N9 0.049(4) 0.058(3) 0.035(3) 0.004(2) 0.011(3) 0.004(3)
N10 0.049(3) 0.045(3) 0.039(3) 0.006(2) 0.015(3) 0.003(2)
N11 0.043(3) 0.049(3) 0.047(3) 0.013(2) 0.010(3) -0.003(2)
N12 0.037(3) 0.044(3) 0.041(3) 0.007(2) 0.013(3) 0.001(2)
O1 0.036(3) 0.033(2) 0.102(5) 0.001(2) 0.009(3) 0.0012(19)
Pd1 0.0309(3) 0.0380(3) 0.0404(4) 0.0056(2) 0.0141(3) 0.0035(2)
C27 0.212(13) 0.153(10) 0.098(8) 0.069(8) 0.062(9) 0.064(9)
O4 0.204(11) 0.153(8) 0.096(7) 0.033(6) 0.019(7) -0.072(8)
C28 0.186(12) 0.185(11) 0.157(11) 0.051(9) 0.042(9) 0.036(9)
O5 0.140(12) 0.065(7) 0.106(11) 0.017(7) -0.015(10) -0.023(8)
O2 0.080(5) 0.120(6) 0.118(7) 0.011(5) 0.044(5) 0.002(4)
O3 0.077(4) 0.103(5) 0.089(5) 0.042(4) 0.019(4) 0.021(4)

_geom_special_details            
;
 All esds (except the esd in the dihedral angle between two l.s. planes)
 are estimated using the full covariance matrix.  The cell esds are taken
 into account individually in the estimation of esds in distances, angles
 and torsion angles; correlations between esds in cell parameters are only
 used when they are defined by crystal symmetry.  An approximate (isotropic)
 treatment of cell esds is used for estimating esds involving l.s. planes.
;
loop_
_geom_bond_atom_site_label_1
_geom_bond_atom_site_label_2
_geom_bond_distance
_geom_bond_site_symmetry_2
_geom_bond_publ_flag
C1 H1 0.9500 . ?
C1 C2 1.387(11) . ?
C1 C4 1.395(10) . ?
C2 H2 0.9500 . ?
C2 C3 1.400(10) . ?
C3 H3 0.9500 . ?
C3 C6 1.393(10) . ?
C4 H4 0.9500 . ?
C4 C5 1.393(10) . ?
C5 H5 0.9500 . ?
C5 C6 1.404(10) . ?
C6 C7 1.455(10) . ?
C7 H7 0.9500 . ?
C7 C8 1.332(10) . ?
C8 H8 0.9500 . ?
C8 C9 1.457(9) . ?
C9 H9 0.9500 . ?
C9 N1 1.266(9) . ?
C10 H10 0.9500 . ?
C10 N2 1.352(8) . ?
C10 N3 1.313(9) . ?
C11 H11 0.9500 . ?
C11 N2 1.359(8) . ?
C11 N4 1.311(8) . ?
C12 N5 1.157(10) . ?
C12 Pd1 1.995(7) . ?
C13 N6 1.159(10) . ?
C13 Pd1 1.992(7) . ?
C14 N7 1.145(9) . ?
C14 Pd1 1.983(6) . ?
C15 N8 1.168(9) . ?
C15 Pd1 1.976(7) . ?
C16 H16 0.9500 . ?
C16 C17 1.394(11) . ?
C16 C19 1.368(10) . ?
C17 H17 0.9500 . ?
C17 C18 1.390(12) . ?
C18 H18 0.9500 . ?
C18 C21 1.390(10) . ?
C19 H19 0.9500 . ?
C19 C20 1.367(11) . ?
C20 H20 0.9500 . ?
C20 C21 1.425(10) . ?
C21 C22 1.437(11) . ?
C22 H22 0.9500 . ?
C22 C23 1.338(10) . ?
C23 H23 0.9500 . ?
C23 C24 1.449(11) . ?
C24 H24 0.9500 . ?
C24 N9 1.283(9) . ?
C25 H25 0.9500 . ?
C25 N10 1.367(9) . ?
C25 N11 1.295(9) . ?
C26 H26 0.9500 . ?
C26 N10 1.369(9) . ?
C26 N12 1.293(9) . ?
Fe1 N4 1.965(6) 2_666 ?
Fe1 N4 1.965(6) . ?
Fe1 N5 1.946(6) 2_666 ?
Fe1 N5 1.946(6) . ?
Fe1 N6 1.942(6) 1_455 ?
Fe1 N6 1.942(6) 2_766 ?
Fe2 N7 2.151(6) 1_455 ?
Fe2 N7 2.151(6) 2_776 ?
Fe2 N8 2.157(6) . ?
Fe2 N8 2.157(6) 2_676 ?
Fe2 N12 2.177(5) 2_676 ?
Fe2 N12 2.177(5) . ?
N1 N2 1.407(7) . ?
N3 N4 1.390(8) . ?
N9 N10 1.380(8) . ?
N11 N12 1.387(7) . ?
O1 H1A 0.8565 . ?
O1 H1B 0.8604 . ?
C27 H27A 0.8812 . ?
C27 H27B 0.8025 . ?
C27 H27C 0.9968 . ?
C27 O4 1.449(14) . ?
O4 H4A 0.7206 . ?
C28 H27A 1.1048 . ?
C28 O5 1.275(15) 2_465 ?
C28 O5 1.275(15) . ?
O5 H5A 0.8402 . ?
O2 H2A 0.7023 . ?
O2 H2B 0.7562 . ?
O3 H3A 0.7663 . ?
O3 H3B 0.9189 . ?

loop_
_geom_angle_atom_site_label_1
_geom_angle_atom_site_label_2
_geom_angle_atom_site_label_3
_geom_angle
_geom_angle_site_symmetry_1
_geom_angle_site_symmetry_3
_geom_angle_publ_flag
C2 C1 H1 119.8 . . ?
C2 C1 C4 120.4(7) . . ?
C4 C1 H1 119.8 . . ?
C1 C2 H2 120.1 . . ?
C1 C2 C3 119.8(7) . . ?
C3 C2 H2 120.1 . . ?
C2 C3 H3 119.5 . . ?
C6 C3 C2 121.0(7) . . ?
C6 C3 H3 119.5 . . ?
C1 C4 H4 120.4 . . ?
C5 C4 C1 119.1(7) . . ?
C5 C4 H4 120.4 . . ?
C4 C5 H5 119.2 . . ?
C4 C5 C6 121.6(7) . . ?
C6 C5 H5 119.2 . . ?
C3 C6 C5 118.1(7) . . ?
C3 C6 C7 121.9(7) . . ?
C5 C6 C7 120.0(7) . . ?
C6 C7 H7 116.9 . . ?
C8 C7 C6 126.2(7) . . ?
C8 C7 H7 116.9 . . ?
C7 C8 H8 118.6 . . ?
C7 C8 C9 122.8(7) . . ?
C9 C8 H8 118.6 . . ?
C8 C9 H9 120.6 . . ?
N1 C9 C8 118.8(6) . . ?
N1 C9 H9 120.6 . . ?
N2 C10 H10 125.1 . . ?
N3 C10 H10 125.1 . . ?
N3 C10 N2 109.8(6) . . ?
N2 C11 H11 125.2 . . ?
N4 C11 H11 125.2 . . ?
N4 C11 N2 109.6(5) . . ?
N5 C12 Pd1 177.2(6) . . ?
N6 C13 Pd1 175.5(7) . . ?
N7 C14 Pd1 176.8(6) . . ?
N8 C15 Pd1 177.4(7) . . ?
C17 C16 H16 120.2 . . ?
C19 C16 H16 120.2 . . ?
C19 C16 C17 119.6(7) . . ?
C16 C17 H17 120.3 . . ?
C18 C17 C16 119.4(7) . . ?
C18 C17 H17 120.3 . . ?
C17 C18 H18 118.8 . . ?
C21 C18 C17 122.5(7) . . ?
C21 C18 H18 118.8 . . ?
C16 C19 H19 119.6 . . ?
C20 C19 C16 120.8(7) . . ?
C20 C19 H19 119.6 . . ?
C19 C20 H20 119.0 . . ?
C19 C20 C21 121.9(7) . . ?
C21 C20 H20 119.0 . . ?
C18 C21 C20 115.7(7) . . ?
C18 C21 C22 121.2(7) . . ?
C20 C21 C22 123.0(7) . . ?
C21 C22 H22 116.5 . . ?
C23 C22 C21 127.1(7) . . ?
C23 C22 H22 116.5 . . ?
C22 C23 H23 118.6 . . ?
C22 C23 C24 122.9(7) . . ?
C24 C23 H23 118.6 . . ?
C23 C24 H24 120.5 . . ?
N9 C24 C23 119.0(7) . . ?
N9 C24 H24 120.5 . . ?
N10 C25 H25 124.0 . . ?
N11 C25 H25 124.0 . . ?
N11 C25 N10 112.0(6) . . ?
N10 C26 H26 125.0 . . ?
N12 C26 H26 125.0 . . ?
N12 C26 N10 110.1(6) . . ?
N4 Fe1 N4 180.0 2_666 . ?
N5 Fe1 N4 90.2(2) . . ?
N5 Fe1 N4 89.8(2) 2_666 . ?
N5 Fe1 N4 89.8(2) . 2_666 ?
N5 Fe1 N4 90.2(2) 2_666 2_666 ?
N5 Fe1 N5 180.0 2_666 . ?
N6 Fe1 N4 91.3(2) 2_766 . ?
N6 Fe1 N4 88.7(2) 2_766 2_666 ?
N6 Fe1 N4 91.3(2) 1_455 2_666 ?
N6 Fe1 N4 88.7(2) 1_455 . ?
N6 Fe1 N5 90.1(2) 1_455 2_666 ?
N6 Fe1 N5 89.9(2) 1_455 . ?
N6 Fe1 N5 90.1(2) 2_766 . ?
N6 Fe1 N5 89.9(2) 2_766 2_666 ?
N6 Fe1 N6 180.0 2_766 1_455 ?
N7 Fe2 N7 180.0 2_776 1_455 ?
N7 Fe2 N8 92.6(2) 1_455 2_676 ?
N7 Fe2 N8 87.4(2) 1_455 . ?
N7 Fe2 N8 92.6(2) 2_776 . ?
N7 Fe2 N8 87.4(2) 2_776 2_676 ?
N7 Fe2 N12 89.8(2) 2_776 2_676 ?
N7 Fe2 N12 90.2(2) 2_776 . ?
N7 Fe2 N12 89.8(2) 1_455 . ?
N7 Fe2 N12 90.2(2) 1_455 2_676 ?
N8 Fe2 N8 180.0 . 2_676 ?
N8 Fe2 N12 90.6(2) . . ?
N8 Fe2 N12 90.6(2) 2_676 2_676 ?
N8 Fe2 N12 89.4(2) . 2_676 ?
N8 Fe2 N12 89.4(2) 2_676 . ?
N12 Fe2 N12 180.0 2_676 . ?
C9 N1 N2 116.6(6) . . ?
C10 N2 C11 106.1(5) . . ?
C10 N2 N1 132.4(6) . . ?
C11 N2 N1 121.5(5) . . ?
C10 N3 N4 107.1(5) . . ?
C11 N4 Fe1 129.9(4) . . ?
C11 N4 N3 107.3(6) . . ?
N3 N4 Fe1 122.7(4) . . ?
C12 N5 Fe1 177.9(6) . . ?
C13 N6 Fe1 176.9(6) . 1_655 ?
C14 N7 Fe2 162.4(5) . 1_655 ?
C15 N8 Fe2 168.4(5) . . ?
C24 N9 N10 116.9(6) . . ?
C25 N10 C26 103.6(6) . . ?
C25 N10 N9 121.8(6) . . ?
C26 N10 N9 134.6(6) . . ?
C25 N11 N12 105.6(6) . . ?
C26 N12 Fe2 125.9(4) . . ?
C26 N12 N11 108.7(5) . . ?
N11 N12 Fe2 125.2(4) . . ?
H1A O1 H1B 146.0 . . ?
C13 Pd1 C12 90.5(3) . . ?
C14 Pd1 C12 177.3(2) . . ?
C14 Pd1 C13 90.8(3) . . ?
C15 Pd1 C12 90.8(3) . . ?
C15 Pd1 C13 176.5(3) . . ?
C15 Pd1 C14 87.8(3) . . ?
H27A C27 H27B 120.1 . . ?
H27A C27 H27C 96.7 . . ?
H27B C27 H27C 110.5 . . ?
O4 C27 H27A 113.6 . . ?
O4 C27 H27B 86.3 . . ?
O4 C27 H27C 131.8 . . ?
C27 O4 H4A 124.1 . . ?
C27 C28 H27A 154.5 2_465 . ?
O5 C28 C27 85.1(10) 2_465 2_465 ?
O5 C28 C27 94.9(10) . 2_465 ?
O5 C28 H27A 103.4 2_465 . ?
O5 C28 H27A 76.6 . . ?
O5 C28 O5 180.0(14) . 2_465 ?
C28 O5 H5A 109.5 . . ?
H2A O2 H2B 144.8 . . ?
H3A O3 H3B 143.9 . . ?

loop_
_geom_torsion_atom_site_label_1
_geom_torsion_atom_site_label_2
_geom_torsion_atom_site_label_3
_geom_torsion_atom_site_label_4
_geom_torsion
_geom_torsion_site_symmetry_1
_geom_torsion_site_symmetry_2
_geom_torsion_site_symmetry_3
_geom_torsion_site_symmetry_4
_geom_torsion_publ_flag
C1 C2 C3 C6 2.0(11) . . . . ?
C1 C4 C5 C6 2.1(11) . . . . ?
C2 C1 C4 C5 -0.9(11) . . . . ?
C2 C3 C6 C5 -0.9(11) . . . . ?
C2 C3 C6 C7 177.7(7) . . . . ?
C3 C6 C7 C8 11.9(12) . . . . ?
C4 C1 C2 C3 -1.1(11) . . . . ?
C4 C5 C6 C3 -1.1(11) . . . . ?
C4 C5 C6 C7 -179.8(7) . . . . ?
C5 C6 C7 C8 -169.4(7) . . . . ?
C6 C7 C8 C9 -178.0(7) . . . . ?
C7 C8 C9 N1 178.3(7) . . . . ?
C8 C9 N1 N2 -178.3(6) . . . . ?
C9 N1 N2 C10 -1.2(11) . . . . ?
C9 N1 N2 C11 178.7(6) . . . . ?
C10 N3 N4 C11 0.0(7) . . . . ?
C10 N3 N4 Fe1 -178.3(5) . . . . ?
C16 C17 C18 C21 -1.1(12) . . . . ?
C16 C19 C20 C21 1.8(11) . . . . ?
C17 C16 C19 C20 -0.8(11) . . . . ?
C17 C18 C21 C20 2.1(11) . . . . ?
C17 C18 C21 C22 177.8(7) . . . . ?
C18 C21 C22 C23 -174.8(7) . . . . ?
C19 C16 C17 C18 0.4(11) . . . . ?
C19 C20 C21 C18 -2.4(10) . . . . ?
C19 C20 C21 C22 -178.1(7) . . . . ?
C20 C21 C22 C23 0.6(12) . . . . ?
C21 C22 C23 C24 179.6(7) . . . . ?
C22 C23 C24 N9 -179.5(7) . . . . ?
C23 C24 N9 N10 180.0(6) . . . . ?
C24 N9 N10 C25 -171.3(7) . . . . ?
C24 N9 N10 C26 10.4(12) . . . . ?
C25 N11 N12 C26 -0.5(8) . . . . ?
C25 N11 N12 Fe2 174.9(5) . . . . ?
N2 C10 N3 N4 0.2(8) . . . . ?
N2 C11 N4 Fe1 177.9(4) . . . . ?
N2 C11 N4 N3 -0.2(7) . . . . ?
N3 C10 N2 C11 -0.3(8) . . . . ?
N3 C10 N2 N1 179.7(6) . . . . ?
N4 C11 N2 C10 0.3(7) . . . . ?
N4 C11 N2 N1 -179.7(5) . . . . ?
N10 C25 N11 N12 0.6(8) . . . . ?
N10 C26 N12 Fe2 -175.2(4) . . . . ?
N10 C26 N12 N11 0.1(8) . . . . ?
N11 C25 N10 C26 -0.6(8) . . . . ?
N11 C25 N10 N9 -179.3(6) . . . . ?
N12 C26 N10 C25 0.2(8) . . . . ?
N12 C26 N10 N9 178.8(7) . . . . ?

_shelx_res_file                  
;
TITL 2_a.res in P-1
    130k.res
    created by SHELXL-2016/6 at 20:07:05 on 22-May-2024
REM Old TITL 2 in P-1
REM SHELXT solution in P-1
REM R1 0.129, Rweak 0.006, Alpha 0.050, Orientation as input
REM Formula found by SHELXT: C57 N32 Fe2 Pd2
CELL 0.71073 7.281 14.499 15.355 104.605 99.888 90.321
ZERR 2 0.0015 0.0029 0.0031 0.03 0.03 0.03
LATT 1
SFAC C H Fe N O Pd
UNIT 55 61 2 24 9 2
EQIV $1 1-X,1-Y,-Z
ISOR 0.01 0.02 O4 C27
ISOR 0.01 0.02 O5 C28
DFIX 1.4 O4 C27
ISOR 0.01 0.02 C28 C27
SIMU 0.01 0.02 3.8 C1 C2 C3 C4 C5 C6 C7 C8 C9 C10 C11 C12 C13 C14 C15 C16 =
 C17 C18 C19 C20 C21 C22 C23 C24 C25 C26 C27 C28

L.S. 20 0 0
PLAN  10
TEMP -143.15
CONF
FREE O5 C27
FREE O5 H27a
FREE C28 C27_$1
FREE C28 C27
FREE C28 H27a_$1
FREE C28 H27a
list 4
MORE -1
BOND $H
fmap 2 53
acta
SHEL 999 0.84
REM <olex2.extras>
REM <HklSrc "%.\\130K.hkl">
REM </olex2.extras>

WGHT    0.161200    2.184200
FVAR       0.35179
C1    1   -0.000504   -0.074821   -0.295720    11.00000    0.04372    0.05921 =
         0.04824   -0.00309    0.01055    0.00393
AFIX  43
H1    2   -0.045532   -0.128918   -0.344650    11.00000   -1.20000
AFIX   0
C2    1   -0.003821   -0.077476   -0.206316    11.00000    0.04415    0.05557 =
         0.04887    0.00158    0.01118    0.00227
AFIX  43
H2    2   -0.052992   -0.132814   -0.194128    11.00000   -1.20000
AFIX   0
C3    1    0.065517    0.001647   -0.134113    11.00000    0.04435    0.05935 =
         0.04269    0.00039    0.01228    0.00309
AFIX  43
H3    2    0.066714   -0.001274   -0.072904    11.00000   -1.20000
AFIX   0
C4    1    0.068579    0.006838   -0.314199    11.00000    0.05061    0.05789 =
         0.04135    0.00282    0.01086    0.00629
AFIX  43
H4    2    0.072582    0.008393   -0.375330    11.00000   -1.20000
AFIX   0
C5    1    0.131601    0.086055   -0.241788    11.00000    0.04604    0.05649 =
         0.04310    0.00339    0.01119    0.00303
AFIX  43
H5    2    0.174824    0.142427   -0.254404    11.00000   -1.20000
AFIX   0
C6    1    0.132776    0.084586   -0.150632    11.00000    0.04289    0.05708 =
         0.04386    0.00130    0.01349    0.00557
C7    1    0.199152    0.168812   -0.076819    11.00000    0.04366    0.05326 =
         0.04484    0.00266    0.01246    0.00137
AFIX  43
H7    2    0.219818    0.226181   -0.093704    11.00000   -1.20000
AFIX   0
C8    1    0.233689    0.173096    0.012204    11.00000    0.04468    0.05346 =
         0.04403   -0.00119    0.01400   -0.00049
AFIX  43
H8    2    0.218004    0.116260    0.030802    11.00000   -1.20000
AFIX   0
C9    1    0.294482    0.261211    0.082261    11.00000    0.04426    0.05127 =
         0.04021    0.00245    0.01217    0.00236
AFIX  43
H9    2    0.314714    0.318862    0.065783    11.00000   -1.20000
AFIX   0
C10   1    0.407594    0.435958    0.222270    11.00000    0.04736    0.04923 =
         0.04109    0.00693    0.01014    0.00072
AFIX  43
H10   2    0.399881    0.453006    0.165982    11.00000   -1.20000
AFIX   0
C11   1    0.400933    0.353805    0.321728    11.00000    0.03680    0.04478 =
         0.03556    0.00489    0.01222    0.00113
AFIX  43
H11   2    0.387607    0.302231    0.348343    11.00000   -1.20000
AFIX   0
C12   1    0.801518    0.639632    0.476926    11.00000    0.04123    0.04090 =
         0.03864    0.00474    0.01564    0.00290
C13   1    1.188529    0.640095    0.472079    11.00000    0.03500    0.04190 =
         0.04155    0.00467    0.01679   -0.00311
C14   1    1.175783    0.830453    0.456783    11.00000    0.03686    0.04046 =
         0.04333    0.00916    0.01694    0.00362
C15   1    0.801572    0.830648    0.463554    11.00000    0.03780    0.03843 =
         0.04331    0.00255    0.01336   -0.00311
C16   1    0.073936    0.584658   -0.326716    11.00000    0.04485    0.05961 =
         0.04874    0.00460    0.01077    0.00848
AFIX  43
H16   2    0.041638    0.552599   -0.389774    11.00000   -1.20000
AFIX   0
C17   1    0.034097    0.540965   -0.260481    11.00000    0.04909    0.05904 =
         0.05277    0.00598    0.01611    0.00368
AFIX  43
H17   2   -0.024810    0.478798   -0.278021    11.00000   -1.20000
AFIX   0
C18   1    0.081346    0.589183   -0.168532    11.00000    0.04980    0.05918 =
         0.05329    0.01019    0.01455    0.00380
AFIX  43
H18   2    0.051540    0.559269   -0.123991    11.00000   -1.20000
AFIX   0
C19   1    0.159802    0.673959   -0.300350    11.00000    0.04692    0.06077 =
         0.05024    0.00998    0.01924    0.00927
AFIX  43
H19   2    0.188288    0.703408   -0.345456    11.00000   -1.20000
AFIX   0
C20   1    0.205148    0.721372   -0.209891    11.00000    0.04610    0.05822 =
         0.04352    0.00548    0.01598    0.00518
AFIX  43
H20   2    0.261373    0.784067   -0.193617    11.00000   -1.20000
AFIX   0
C21   1    0.170556    0.679513   -0.139317    11.00000    0.03968    0.05839 =
         0.04630    0.00838    0.01473    0.00566
C22   1    0.211846    0.728931   -0.043956    11.00000    0.04656    0.06010 =
         0.04911    0.01251    0.01599    0.00449
AFIX  43
H22   2    0.184748    0.694521   -0.002204    11.00000   -1.20000
AFIX   0
C23   1    0.284291    0.818120   -0.007598    11.00000    0.04312    0.06145 =
         0.04640    0.00618    0.01709    0.00381
AFIX  43
H23   2    0.313715    0.854337   -0.047475    11.00000   -1.20000
AFIX   0
C24   1    0.319834    0.861889    0.089950    11.00000    0.04781    0.06007 =
         0.04638    0.00882    0.01936    0.00253
AFIX  43
H24   2    0.292851    0.827253    0.131546    11.00000   -1.20000
AFIX   0
C25   1    0.468701    1.081351    0.250645    11.00000    0.05031    0.04779 =
         0.04728    0.01138    0.01276    0.00055
AFIX  43
H25   2    0.483002    1.126053    0.216163    11.00000   -1.20000
AFIX   0
C26   1    0.417846    0.950869    0.286979    11.00000    0.04844    0.05058 =
         0.04193    0.01046    0.01822    0.00465
AFIX  43
H26   2    0.389039    0.886056    0.284073    11.00000   -1.20000
AFIX   0
FE1   3    0.500000    0.500000    0.500000    10.50000    0.03211    0.03897 =
         0.03966    0.00523    0.01479    0.00329
FE2   3    0.500000    1.000000    0.500000    10.50000    0.03160    0.03874 =
         0.04183    0.00602    0.01394    0.00311
N1    4    0.319853    0.259557    0.165474    11.00000    0.05086    0.04661 =
         0.04182   -0.00569    0.00840    0.00152
N2    4    0.373411    0.347045    0.230492    11.00000    0.04394    0.04190 =
         0.04047   -0.00177    0.01418    0.00435
N3    4    0.453044    0.495209    0.303727    11.00000    0.04497    0.04644 =
         0.04505    0.01057    0.01256    0.00303
N4    4    0.448664    0.442332    0.367399    11.00000    0.03659    0.04829 =
         0.04196    0.00899    0.01631    0.00500
N5    4    0.686612    0.588132    0.484272    11.00000    0.03479    0.04167 =
         0.03516    0.00611    0.00996    0.00423
N6    4    1.308710    0.589692    0.482432    11.00000    0.04012    0.03978 =
         0.03844    0.00541    0.01902    0.00173
N7    4    1.281961    0.888901    0.456595    11.00000    0.03534    0.04833 =
         0.04275    0.00663    0.01068    0.00429
N8    4    0.693938    0.890289    0.466278    11.00000    0.03615    0.04720 =
         0.04326    0.00449    0.01128    0.00141
N9    4    0.388259    0.948078    0.119328    11.00000    0.04940    0.05772 =
         0.03452    0.00374    0.01097    0.00398
N10   4    0.419620    0.986743    0.212750    11.00000    0.04926    0.04485 =
         0.03918    0.00631    0.01491    0.00268
N11   4    0.493398    1.102828    0.339127    11.00000    0.04315    0.04904 =
         0.04666    0.01279    0.00996   -0.00261
N12   4    0.461092    1.018062    0.361611    11.00000    0.03698    0.04382 =
         0.04111    0.00749    0.01319    0.00142

O1    5    0.461607    0.694820    0.327014    11.00000    0.03613    0.03265 =
         0.10160    0.00067    0.00904    0.00121
AFIX   3
H1A   2    0.409707    0.746559    0.348194    11.00000   -1.50000
H1B   2    0.456107    0.633589    0.316164    11.00000   -1.50000
AFIX   0

PD1   6    0.990304    0.733261    0.464089    11.00000    0.03094    0.03803 =
         0.04044    0.00556    0.01415    0.00346
C27   1   -0.355754    0.438486   -0.071683    11.00000    0.21239    0.15277 =
         0.09843    0.06897    0.06203    0.06352
AFIX   3
H27A  2   -0.429704    0.486256   -0.059983    11.00000   -1.50000
H27B  2   -0.342314    0.414996   -0.123273    11.00000   -1.50000
H27C  2   -0.425764    0.392936   -0.048833    11.00000   -1.50000
AFIX   0
O4    5   -0.159565    0.468301   -0.053537    11.00000    0.20354    0.15284 =
         0.09649    0.03317    0.01937   -0.07182
AFIX   3
H4A   2   -0.085395    0.435931   -0.059857    11.00000   -1.50000
AFIX   0

C28   1   -0.500000    0.500000    0.000000    10.50000    0.18648    0.18525 =
         0.15663    0.05073    0.04183    0.03553
O5    5   -0.373377    0.566995    0.021816    10.50000    0.14032    0.06502 =
         0.10578    0.01689   -0.01481   -0.02288
AFIX   3
H5A   2   -0.290287    0.551675   -0.010224    10.50000   -1.50000
AFIX   0

O2    5    0.747960    0.655478    0.215904    11.00000    0.07975    0.12034 =
         0.11753    0.01135    0.04384    0.00188
AFIX   3
H2A   2    0.825470    0.633188    0.199874    11.00000   -1.50000
H2B   2    0.643800    0.650428    0.213944    11.00000   -1.50000
AFIX   0

O3    5   -0.139891    0.304386   -0.197581    11.00000    0.07656    0.10256 =
         0.08880    0.04217    0.01855    0.02115
AFIX   3
H3A   2   -0.177111    0.340186   -0.224641    11.00000   -1.50000
H3B   2   -0.033071    0.279726   -0.173111    11.00000   -1.50000
AFIX   0
HKLF 4


REM  2_a.res in P-1
REM R1 =  0.0745 for    4293 Fo > 4sig(Fo)  and  0.0811 for all    4930 data
REM    424 parameters refined using    403 restraints

END

WGHT      0.1612      2.1852

REM Highest difference peak  2.339,  deepest hole -2.047,  1-sigma level  0.167
Q1    1   1.0188  0.6730  0.4797  11.00000  0.05    2.34
Q2    1   0.9860  0.7987  0.4537  11.00000  0.05    2.30
Q3    1   0.5322  0.4382  0.5178  11.00000  0.05    1.36
Q4    1   0.5272  0.9395  0.5159  11.00000  0.05    1.23
Q5    1   1.0318  0.7593  0.5404  11.00000  0.05    0.85
Q6    1   0.4840  0.7134  0.3813  11.00000  0.05    0.70
Q7    1   1.1749  0.7175  0.4644  11.00000  0.05    0.65
Q8    1   0.8103  0.7623  0.4663  11.00000  0.05    0.64
Q9    1   0.4135  0.6837  0.3010  11.00000  0.05    0.63
Q10   1   1.3343  0.5317  0.4915  11.00000  0.05    0.57
;
_shelx_res_checksum              6095
_olex2_submission_special_instructions 'No special instructions were received'

# start Validation Reply Form
_vrf_PLAT029_130k                
;
PROBLEM: _diffrn_measured_fraction_theta_full value Low .      0.902 Why?  
RESPONSE: The dataset was collected on the beamline equipped with 1-axis. 
goniometer, which allows phi-scans. The orientation of the small-molecule 
crystal did  not allowed to collect 100 % of reflections in this regime, 
especially the low symmetry of crystal.
;
# end Validation Reply Form
####################################################################### 
# 
# This file contains crystal structure data downloaded from the 
# Cambridge Structural Database (CSD) hosted by the Cambridge 
# Crystallographic Data Centre (CCDC).
# 
# Full information about CCDC data access policies and citation 
# guidelines are available at http://www.ccdc.cam.ac.uk/access/V1 
# 
# Audit and citation data items may have been added by the CCDC. 
# Please retain this information to preserve the provenance of 
# this file and to allow appropriate attribution of the data. 
# 
#######################################################################

data_85k
_database_code_depnum_ccdc_archive 'CCDC 2357613'
loop_
_audit_author_name
_audit_author_address
'J. P. Xue'
;Ningbo University
China
;
_audit_update_record             
;
2024-05-23 deposited with the CCDC.	2025-07-21 downloaded from the CCDC.
;
_audit_creation_date             2024-05-23
_audit_creation_method           
;
Olex2 1.5
(compiled 2023.08.24 svn.re1ec1418 for OlexSys, GUI svn.r6817)
;
_shelx_SHELXL_version_number     2016/6
_chemical_name_common            ?
_chemical_name_systematic        ?
_chemical_formula_moiety         
'C26 H20 Fe N12 Pd, C H4 O, 3(H2 O), 0.5(C H O)'
_chemical_formula_sum            'C27.50 H30.50 Fe N12 O4.50 Pd'
_chemical_formula_weight         763.39
_chemical_melting_point          ?
loop_
_atom_type_symbol
_atom_type_description
_atom_type_scat_dispersion_real
_atom_type_scat_dispersion_imag
_atom_type_scat_source
C C 0.0033 0.0016 'International Tables Vol C Tables 4.2.6.8 and 6.1.1.4'
H H 0.0000 0.0000 'International Tables Vol C Tables 4.2.6.8 and 6.1.1.4'
Fe Fe 0.3463 0.8444 'International Tables Vol C Tables 4.2.6.8 and 6.1.1.4'
N N 0.0061 0.0033 'International Tables Vol C Tables 4.2.6.8 and 6.1.1.4'
O O 0.0106 0.0060 'International Tables Vol C Tables 4.2.6.8 and 6.1.1.4'
Pd Pd -0.9988 1.0072 'International Tables Vol C Tables 4.2.6.8 and 6.1.1.4'

_shelx_space_group_comment       
;
The symmetry employed for this shelxl refinement is uniquely defined
by the following loop, which should always be used as a source of
symmetry information in preference to the above space-group names.
They are only intended as comments.
;
_space_group_crystal_system      triclinic
_space_group_IT_number           2
_space_group_name_H-M_alt        'P -1'
_space_group_name_Hall           '-P 1'
loop_
_space_group_symop_operation_xyz
'x, y, z'
'-x, -y, -z'

_cell_length_a                   7.2600(15)
_cell_length_b                   14.476(3)
_cell_length_c                   15.344(3)
_cell_angle_alpha                104.57(3)
_cell_angle_beta                 99.87(3)
_cell_angle_gamma                90.32(3)
_cell_volume                     1535.6(6)
_cell_formula_units_Z            2
_cell_measurement_reflns_used    5538
_cell_measurement_temperature    85
_cell_measurement_theta_max      26.00
_cell_measurement_theta_min      3.14
_shelx_estimated_absorpt_T_max   ?
_shelx_estimated_absorpt_T_min   ?
_exptl_absorpt_coefficient_mu    1.116
_exptl_absorpt_correction_T_max  ?
_exptl_absorpt_correction_T_min  ?
_exptl_absorpt_correction_type   none
_exptl_absorpt_process_details   ?
_exptl_absorpt_special_details   ?
_exptl_crystal_colour            'clear dark red'
_exptl_crystal_colour_lustre     clear
_exptl_crystal_colour_modifier   dark
_exptl_crystal_colour_primary    red
_exptl_crystal_density_diffrn    1.651
_exptl_crystal_density_meas      ?
_exptl_crystal_density_method    ?
_exptl_crystal_description       plate
_exptl_crystal_F_000             775
_exptl_crystal_size_max          ?
_exptl_crystal_size_mid          ?
_exptl_crystal_size_min          ?
_exptl_transmission_factor_max   ?
_exptl_transmission_factor_min   ?
_diffrn_reflns_av_R_equivalents  0.1123
_diffrn_reflns_av_unetI/netI     0.1053
_diffrn_reflns_Laue_measured_fraction_full 0.661
_diffrn_reflns_Laue_measured_fraction_max 0.661
_diffrn_reflns_limit_h_max       8
_diffrn_reflns_limit_h_min       -8
_diffrn_reflns_limit_k_max       17
_diffrn_reflns_limit_k_min       -17
_diffrn_reflns_limit_l_max       18
_diffrn_reflns_limit_l_min       -18
_diffrn_reflns_number            5359
_diffrn_reflns_point_group_measured_fraction_full 0.661
_diffrn_reflns_point_group_measured_fraction_max 0.661
_diffrn_reflns_theta_full        25.027
_diffrn_reflns_theta_max         25.027
_diffrn_reflns_theta_min         1.455
_diffrn_ambient_temperature      85
_diffrn_detector_area_resol_mean ?
_diffrn_measured_fraction_theta_full 0.661
_diffrn_measured_fraction_theta_max 0.661
_diffrn_measurement_device_type  'Bruker P4'
_diffrn_measurement_method       '\w scans'
_diffrn_radiation_monochromator  graphite
_diffrn_radiation_type           MoK\a
_diffrn_radiation_wavelength     0.71073
_diffrn_source                   ?
_reflns_Friedel_coverage         0.000
_reflns_Friedel_fraction_full    .
_reflns_Friedel_fraction_max     .
_reflns_number_gt                2605
_reflns_number_total             3590
_reflns_special_details          
;
 Reflections were merged by SHELXL according to the crystal
 class for the calculation of statistics and refinement.
 
 _reflns_Friedel_fraction is defined as the number of unique
 Friedel pairs measured divided by the number that would be
 possible theoretically, ignoring centric projections and
 systematic absences.
;
_reflns_threshold_expression     'I > 2\s(I)'
_computing_cell_refinement       ?
_computing_data_collection       ?
_computing_data_reduction        ?
_computing_molecular_graphics    'Olex2 1.5 (Dolomanov et al., 2009)'
_computing_publication_material  'Olex2 1.5 (Dolomanov et al., 2009)'
_computing_structure_refinement  'SHELXL 2016/6 (Sheldrick, 2015)'
_computing_structure_solution    'olex2.solve 1.5 (Bourhis et al., 2015)'
_refine_diff_density_max         4.466
_refine_diff_density_min         -1.919
_refine_diff_density_rms         0.272
_refine_ls_extinction_coef       .
_refine_ls_extinction_method     none
_refine_ls_goodness_of_fit_ref   1.370
_refine_ls_hydrogen_treatment    constr
_refine_ls_matrix_type           full
_refine_ls_number_parameters     400
_refine_ls_number_reflns         3590
_refine_ls_number_restraints     375
_refine_ls_R_factor_all          0.1558
_refine_ls_R_factor_gt           0.1307
_refine_ls_restrained_S_all      1.321
_refine_ls_shift/su_max          0.000
_refine_ls_shift/su_mean         0.000
_refine_ls_structure_factor_coef Fsqd
_refine_ls_weighting_details     
'w=1/[\s^2^(Fo^2^)+(0.2000P)^2^] where P=(Fo^2^+2Fc^2^)/3'
_refine_ls_weighting_scheme      calc
_refine_ls_wR_factor_gt          0.3327
_refine_ls_wR_factor_ref         0.3547
_refine_special_details          ?
_olex2_refinement_description    
;
1. Fixed Uiso
 At 1.2 times of:
  All C(H) groups
 At 1.5 times of:
  All C(H,H,H) groups, All O(H) groups, All O(H,H) groups
2. Restrained distances
 O5-C28
 1.35 with sigma of 0.02
 O4-C27
 1.3 with sigma of 0.02
3. Rigid bond restraints
 O5, C28
 with sigma for 1-2 distances of 0.01 and sigma for 1-3 distances of 0.02
4. Uiso/Uaniso restraints and constraints
C1 \\sim C7 \\sim C8 \\sim C9 \\sim C10 \\sim C11 \\sim C12 \\sim C13 \\sim C14
\\sim C15 \\sim C16 \\sim C19 \\sim C20 \\sim C21 \\sim C18 \\sim C17 \\sim C22
\\sim C23 \\sim C24 \\sim C25 \\sim C26 \\sim C27 \\sim C28: within 3.8A with
sigma of 0.01 and sigma for terminal atoms of 0.02 within 3.8A
N1 \\sim N2 \\sim N3 \\sim N4 \\sim N5 \\sim N6 \\sim N7 \\sim N8 \\sim N9
\\sim N10 \\sim N11 \\sim N12: within 3.8A with sigma of 0.01 and sigma for
terminal atoms of 0.02 within 3.8A
O1 \\sim O4 \\sim O5 \\sim O2 \\sim O3: within 3.8A with sigma of 0.01 and
sigma for terminal atoms of 0.02 within 3.8A
C28 \\sim C27: within 2A with sigma of 0.01 and sigma for terminal atoms of
0.02 within 2A
Uanis(C8) \\sim Ueq: with sigma of 0.01 and sigma for terminal atoms of 0.02
5. Others
 Fixed Sof: O5(0.5) H5A(0.5)
6.a Riding coordinates:
 C27(H27A,H27B,H27C), O1(H1A,H1B), O4(H4A), O5(H5A), O2(H2A,H2B), O3(H3A,H3B)
6.b Aromatic/amide H refined with riding coordinates:
 C4(H4), C5(H5), C3(H3), C2(H2), C1(H1), C7(H7), C8(H8), C9(H9), C10(H10),
 C11(H11), C16(H16), C19(H19), C20(H20), C18(H18), C17(H17), C22(H22), C23(H23),
  C24(H24), C25(H25), C26(H26)
6.c Fitted hexagon refined as free rotating group:
 C4(C5,C6,C3,C2,C1), C16(C19,C20,C21,C18,C17)
;
_atom_sites_solution_hydrogens   mixed
_atom_sites_solution_primary     iterative
_atom_sites_solution_secondary   ?
loop_
_atom_site_label
_atom_site_type_symbol
_atom_site_fract_x
_atom_site_fract_y
_atom_site_fract_z
_atom_site_U_iso_or_equiv
_atom_site_adp_type
_atom_site_occupancy
_atom_site_site_symmetry_order
_atom_site_calc_flag
_atom_site_refinement_flags_posn
_atom_site_refinement_flags_adp
_atom_site_refinement_flags_occupancy
_atom_site_disorder_assembly
_atom_site_disorder_group
C4 C -0.4343(17) 0.0072(7) -0.3153(5) 0.064(5) Uani 1 1 d G . . . .
H4 H -0.432428 0.009816 -0.376408 0.077 Uiso 1 1 calc R U . . .
C5 C -0.3671(16) 0.0855(6) -0.2429(6) 0.051(4) Uani 1 1 d G . . . .
H5 H -0.319289 0.141598 -0.254429 0.061 Uiso 1 1 calc R U . . .
C6 C -0.3697(16) 0.0816(6) -0.1535(5) 0.049(4) Uani 1 1 d G . . . .
C3 C -0.4396(16) -0.0005(7) -0.1365(5) 0.055(4) Uani 1 1 d G . . . .
H3 H -0.441437 -0.003134 -0.075458 0.066 Uiso 1 1 calc R U . . .
C2 C -0.5068(15) -0.0788(6) -0.2090(7) 0.054(4) Uani 1 1 d G . . . .
H2 H -0.554576 -0.134917 -0.197436 0.064 Uiso 1 1 calc R U . . .
C1 C -0.5041(16) -0.0749(6) -0.2984(6) 0.052(4) Uani 1 1 d G . . . .
H1 H -0.550074 -0.128444 -0.347911 0.063 Uiso 1 1 calc R U . . .
C7 C -0.298(2) 0.1686(10) -0.0742(11) 0.049(3) Uani 1 1 d . U . . .
H7 H -0.274756 0.226171 -0.090492 0.059 Uiso 1 1 calc R U . . .
C8 C -0.266(2) 0.1727(11) 0.0089(12) 0.049(3) Uani 1 1 d . U . . .
H8 H -0.281131 0.115517 0.027023 0.059 Uiso 1 1 calc R U . . .
C9 C -0.206(3) 0.2604(11) 0.0802(12) 0.053(3) Uani 1 1 d . U . . .
H9 H -0.187454 0.318703 0.064257 0.063 Uiso 1 1 calc R U . . .
C10 C -0.089(3) 0.4360(11) 0.2238(12) 0.054(3) Uani 1 1 d . U . . .
H10 H -0.092957 0.453804 0.168032 0.065 Uiso 1 1 calc R U . . .
C11 C -0.098(2) 0.3538(11) 0.3216(12) 0.051(3) Uani 1 1 d . U . . .
H11 H -0.107452 0.302021 0.348552 0.061 Uiso 1 1 calc R U . . .
C12 C 0.296(3) 0.6402(10) 0.4757(10) 0.044(3) Uani 1 1 d . U . . .
C13 C 0.693(3) 0.6398(11) 0.4722(10) 0.043(3) Uani 1 1 d . U . . .
C14 C 0.680(2) 0.8335(10) 0.4594(10) 0.041(3) Uani 1 1 d . U . . .
C15 C 0.297(2) 0.8347(10) 0.4637(10) 0.041(3) Uani 1 1 d . U . . .
C16 C -0.4255(17) 0.5844(7) -0.3252(5) 0.060(3) Uani 1 1 d G U . . .
H16 H -0.457134 0.552024 -0.388246 0.072 Uiso 1 1 calc R U . . .
C19 C -0.3376(17) 0.6752(6) -0.2990(5) 0.055(2) Uani 1 1 d G U . . .
H19 H -0.309158 0.704825 -0.344085 0.066 Uiso 1 1 calc R U . . .
C20 C -0.2913(16) 0.7226(5) -0.2068(6) 0.055(2) Uani 1 1 d G U . . .
H20 H -0.231198 0.784677 -0.188842 0.066 Uiso 1 1 calc R U . . .
C21 C -0.3329(17) 0.6793(7) -0.1408(4) 0.056(2) Uani 1 1 d G U . . .
C18 C -0.4208(17) 0.5885(7) -0.1670(6) 0.057(2) Uani 1 1 d G U . . .
H18 H -0.449189 0.558927 -0.121917 0.068 Uiso 1 1 calc R U . . .
C17 C -0.4671(16) 0.5411(6) -0.2592(7) 0.056(3) Uani 1 1 d G U . . .
H17 H -0.527151 0.479073 -0.277160 0.067 Uiso 1 1 calc R U . . .
C22 C -0.287(3) 0.7278(11) -0.0431(12) 0.056(2) Uani 1 1 d . U . . .
H22 H -0.311197 0.692036 -0.001868 0.067 Uiso 1 1 calc R U . . .
C23 C -0.214(3) 0.8175(11) -0.0056(12) 0.054(3) Uani 1 1 d . U . . .
H23 H -0.182420 0.853278 -0.045427 0.065 Uiso 1 1 calc R U . . .
C24 C -0.181(3) 0.8630(11) 0.0914(13) 0.056(3) Uani 1 1 d . U . . .
H24 H -0.211341 0.829351 0.133267 0.067 Uiso 1 1 calc R U . . .
C25 C -0.035(2) 1.0821(11) 0.2537(12) 0.053(3) Uani 1 1 d . U . . .
H25 H -0.025133 1.127559 0.219363 0.064 Uiso 1 1 calc R U . . .
C26 C -0.077(3) 0.9525(12) 0.2905(12) 0.055(3) Uani 1 1 d . U . . .
H26 H -0.101559 0.887455 0.288758 0.066 Uiso 1 1 calc R U . . .
C27 C -0.149(3) 0.5662(16) 0.0746(17) 0.096(5) Uani 1 1 d D U . . .
H27A H -0.067888 0.533526 0.063446 0.144 Uiso 1 1 d R U . . .
H27B H -0.111628 0.592806 0.126896 0.144 Uiso 1 1 d R U . . .
H27C H -0.103608 0.613906 0.058866 0.144 Uiso 1 1 d R U . . .
Fe1 Fe 0.000000 0.500000 0.500000 0.0432(9) Uani 1 2 d S . P . .
Fe2 Fe 0.000000 1.000000 0.500000 0.0443(9) Uani 1 2 d S . P . .
N1 N -0.178(2) 0.2585(9) 0.1647(9) 0.050(3) Uani 1 1 d . U . . .
N2 N -0.128(2) 0.3461(9) 0.2290(9) 0.050(3) Uani 1 1 d . U . . .
N3 N -0.046(2) 0.4934(8) 0.3025(9) 0.050(2) Uani 1 1 d . U . . .
N4 N -0.0543(18) 0.4408(8) 0.3661(9) 0.045(2) Uani 1 1 d . U . . .
N5 N 0.190(2) 0.5896(8) 0.4854(8) 0.044(3) Uani 1 1 d . U . . .
N6 N 0.807(2) 0.5894(8) 0.4824(8) 0.042(3) Uani 1 1 d . . . . .
N7 N 0.782(2) 0.8907(9) 0.4589(9) 0.048(3) Uani 1 1 d . . . . .
N8 N 0.192(2) 0.8918(9) 0.4684(9) 0.049(3) Uani 1 1 d . U . . .
N9 N -0.112(2) 0.9474(8) 0.1203(9) 0.050(3) Uani 1 1 d . U . . .
N10 N -0.0815(19) 0.9860(8) 0.2146(9) 0.047(3) Uani 1 1 d . U . . .
N11 N -0.006(2) 1.1033(8) 0.3427(9) 0.048(3) Uani 1 1 d . U . . .
N12 N -0.038(2) 1.0179(8) 0.3623(9) 0.047(2) Uani 1 1 d . U . . .
O1 O -0.0400(16) 0.6956(7) 0.3297(9) 0.061(3) Uani 1 1 d . U . . .
H1A H -0.040755 0.647637 0.329463 0.091 Uiso 1 1 d R U . . .
H1B H -0.100215 0.736767 0.337553 0.091 Uiso 1 1 d R U . . .
O4 O -0.329(3) 0.5320(12) 0.0546(13) 0.123(5) Uani 1 1 d D U . . .
H4A H -0.401173 0.562104 0.047562 0.185 Uiso 1 1 d R U . . .
Pd1 Pd 0.49000(17) 0.73451(7) 0.46423(8) 0.0439(6) Uani 1 1 d . . . . .
C28 C 0.000000 0.500000 0.000000 0.120(9) Uani 1 2 d DS U P . .
O5 O -0.136(4) 0.433(2) -0.018(3) 0.115(6) Uani 0.5 1 d D U P . .
H5A H -0.222076 0.451986 -0.003875 0.173 Uiso 0.5 1 d R U P . .
O2 O -0.365(2) 0.6947(8) 0.1991(10) 0.080(3) Uani 1 1 d . U . . .
H2A H -0.324837 0.676017 0.165159 0.120 Uiso 1 1 d R U . . .
H2B H -0.468657 0.709787 0.201909 0.120 Uiso 1 1 d R U . . .
O3 O -0.246(3) 0.3445(12) -0.2152(13) 0.113(5) Uani 1 1 d . U . . .
H3A H -0.145179 0.327458 -0.215250 0.170 Uiso 1 1 d R U . . .
H3B H -0.275069 0.393798 -0.185340 0.170 Uiso 1 1 d R U . . .

loop_
_atom_site_aniso_label
_atom_site_aniso_U_11
_atom_site_aniso_U_22
_atom_site_aniso_U_33
_atom_site_aniso_U_23
_atom_site_aniso_U_13
_atom_site_aniso_U_12
C4 0.086(16) 0.076(11) 0.033(10) 0.013(8) 0.017(11) 0.013(10)
C5 0.062(12) 0.056(8) 0.029(9) 0.000(7) 0.007(9) -0.010(7)
C6 0.051(12) 0.077(10) 0.007(7) -0.003(7) -0.005(8) -0.006(8)
C3 0.053(12) 0.083(11) 0.028(9) 0.012(8) 0.008(9) -0.009(8)
C2 0.060(13) 0.054(8) 0.035(10) -0.002(7) -0.002(10) -0.018(8)
C1 0.053(12) 0.068(9) 0.025(9) -0.005(7) 0.005(9) -0.009(8)
C7 0.058(7) 0.056(6) 0.034(6) 0.007(5) 0.017(6) -0.007(5)
C8 0.057(6) 0.055(5) 0.033(5) 0.000(5) 0.016(5) -0.005(5)
C9 0.062(6) 0.055(5) 0.041(6) 0.010(5) 0.012(5) -0.005(5)
C10 0.065(7) 0.059(6) 0.042(7) 0.014(5) 0.014(6) 0.002(6)
C11 0.060(8) 0.054(6) 0.044(7) 0.021(5) 0.014(6) 0.002(6)
C12 0.052(7) 0.055(6) 0.018(6) -0.002(5) -0.003(6) -0.008(6)
C13 0.050(7) 0.055(6) 0.017(6) 0.004(5) -0.002(6) -0.011(6)
C14 0.052(7) 0.048(6) 0.017(6) -0.002(5) 0.005(6) -0.011(5)
C15 0.049(7) 0.051(6) 0.015(6) -0.003(5) 0.000(6) -0.011(6)
C16 0.073(6) 0.065(5) 0.036(5) 0.002(4) 0.012(5) -0.001(5)
C19 0.070(6) 0.063(5) 0.030(4) 0.005(4) 0.015(5) 0.000(4)
C20 0.070(5) 0.062(4) 0.029(4) 0.005(4) 0.014(4) -0.001(4)
C21 0.070(5) 0.065(4) 0.030(4) 0.006(4) 0.014(4) -0.001(4)
C18 0.072(5) 0.065(4) 0.033(4) 0.008(4) 0.012(4) -0.003(4)
C17 0.071(6) 0.061(5) 0.031(4) 0.003(4) 0.013(5) 0.000(4)
C22 0.071(5) 0.064(4) 0.032(4) 0.008(4) 0.014(4) -0.003(4)
C23 0.069(6) 0.066(5) 0.029(5) 0.010(4) 0.015(5) -0.006(5)
C24 0.066(6) 0.063(5) 0.037(5) 0.010(5) 0.010(5) -0.007(5)
C25 0.060(8) 0.060(6) 0.039(7) 0.009(5) 0.011(6) -0.010(6)
C26 0.064(8) 0.063(6) 0.037(7) 0.009(6) 0.009(7) -0.007(6)
C27 0.122(12) 0.100(10) 0.057(10) 0.017(9) -0.001(10) 0.004(10)
Fe1 0.050(2) 0.0518(16) 0.0239(17) 0.0011(13) 0.0092(16) -0.0059(14)
Fe2 0.054(2) 0.0475(15) 0.0281(18) 0.0023(13) 0.0097(17) -0.0056(14)
N1 0.057(6) 0.058(5) 0.027(5) 0.001(4) 0.001(5) -0.007(5)
N2 0.057(6) 0.060(5) 0.027(5) 0.000(4) 0.008(5) -0.007(5)
N3 0.056(6) 0.058(5) 0.030(5) 0.002(4) 0.007(5) -0.006(4)
N4 0.050(6) 0.057(5) 0.023(5) -0.001(4) 0.010(5) -0.005(4)
N5 0.054(6) 0.055(5) 0.017(5) -0.004(4) 0.011(5) -0.001(5)
N6 0.053(9) 0.050(6) 0.016(6) 0.004(5) -0.002(6) -0.010(6)
N7 0.056(10) 0.053(7) 0.030(7) 0.004(6) 0.004(7) 0.001(6)
N8 0.062(8) 0.059(6) 0.021(6) 0.005(5) 0.001(6) -0.003(6)
N9 0.060(6) 0.055(5) 0.027(5) 0.000(4) 0.005(5) -0.003(5)
N10 0.054(6) 0.056(5) 0.025(5) -0.001(4) 0.008(5) -0.005(5)
N11 0.060(6) 0.052(5) 0.032(5) 0.007(4) 0.010(5) -0.003(5)
N12 0.058(6) 0.058(5) 0.021(4) 0.001(4) 0.012(5) -0.001(4)
O1 0.048(6) 0.044(5) 0.081(8) 0.004(5) 0.005(6) -0.009(4)
O4 0.146(13) 0.135(10) 0.080(10) 0.020(9) 0.011(10) -0.035(10)
Pd1 0.0503(10) 0.0529(8) 0.0251(8) 0.0020(5) 0.0096(7) -0.0053(5)
C28 0.133(19) 0.127(17) 0.079(18) -0.003(16) 0.003(18) 0.003(13)
O5 0.129(14) 0.127(12) 0.076(12) 0.016(10) -0.002(12) -0.007(10)
O2 0.075(8) 0.084(6) 0.073(8) 0.012(6) 0.000(7) -0.006(6)
O3 0.117(13) 0.134(11) 0.078(11) 0.007(9) 0.015(11) -0.004(9)

_geom_special_details            
;
 All esds (except the esd in the dihedral angle between two l.s. planes)
 are estimated using the full covariance matrix.  The cell esds are taken
 into account individually in the estimation of esds in distances, angles
 and torsion angles; correlations between esds in cell parameters are only
 used when they are defined by crystal symmetry.  An approximate (isotropic)
 treatment of cell esds is used for estimating esds involving l.s. planes.
;
loop_
_geom_bond_atom_site_label_1
_geom_bond_atom_site_label_2
_geom_bond_distance
_geom_bond_site_symmetry_2
_geom_bond_publ_flag
C4 H4 0.9500 . ?
C4 C5 1.3900 . ?
C4 C1 1.3900 . ?
C5 H5 0.9500 . ?
C5 C6 1.3900 . ?
C6 C3 1.3900 . ?
C6 C7 1.530(17) . ?
C3 H3 0.9500 . ?
C3 C2 1.3900 . ?
C2 H2 0.9500 . ?
C2 C1 1.3900 . ?
C1 H1 0.9500 . ?
C7 H7 0.9500 . ?
C7 C8 1.24(2) . ?
C8 H8 0.9500 . ?
C8 C9 1.46(2) . ?
C9 H9 0.9500 . ?
C9 N1 1.28(2) . ?
C10 H10 0.9500 . ?
C10 N2 1.354(18) . ?
C10 N3 1.27(2) . ?
C11 H11 0.9500 . ?
C11 N2 1.38(2) . ?
C11 N4 1.281(19) . ?
C12 N5 1.11(2) . ?
C12 Pd1 2.017(17) . ?
C13 N6 1.12(2) . ?
C13 Pd1 2.030(18) . ?
C14 N7 1.11(2) . ?
C14 Pd1 2.006(16) . ?
C15 N8 1.13(2) . ?
C15 Pd1 2.024(17) . ?
C16 H16 0.9500 . ?
C16 C19 1.3900 . ?
C16 C17 1.3900 . ?
C19 H19 0.9500 . ?
C19 C20 1.3900 . ?
C20 H20 0.9500 . ?
C20 C21 1.3900 . ?
C21 C18 1.3900 . ?
C21 C22 1.46(2) . ?
C18 H18 0.9500 . ?
C18 C17 1.3900 . ?
C17 H17 0.9500 . ?
C22 H22 0.9500 . ?
C22 C23 1.34(2) . ?
C23 H23 0.9500 . ?
C23 C24 1.45(3) . ?
C24 H24 0.9500 . ?
C24 N9 1.258(19) . ?
C25 H25 0.9500 . ?
C25 N10 1.383(19) . ?
C25 N11 1.30(2) . ?
C26 H26 0.9500 . ?
C26 N10 1.37(2) . ?
C26 N12 1.25(2) . ?
C27 H27A 0.7729 . ?
C27 H27B 0.7965 . ?
C27 H27C 0.8680 . ?
C27 O4 1.348(17) . ?
Fe1 N4 1.986(12) . ?
Fe1 N4 1.986(12) 2_566 ?
Fe1 N5 1.966(14) 2_566 ?
Fe1 N5 1.966(14) . ?
Fe1 N6 1.943(14) 1_455 ?
Fe1 N6 1.943(14) 2_666 ?
Fe2 N7 2.130(14) 1_455 ?
Fe2 N7 2.130(14) 2_676 ?
Fe2 N8 2.121(14) . ?
Fe2 N8 2.121(14) 2_576 ?
Fe2 N12 2.164(12) 2_576 ?
Fe2 N12 2.164(12) . ?
N1 N2 1.399(18) . ?
N3 N4 1.390(16) . ?
N9 N10 1.390(18) . ?
N11 N12 1.372(15) . ?
O1 H1A 0.6934 . ?
O1 H1B 0.7387 . ?
O4 H4A 0.6963 . ?
C28 H27A 1.1643 . ?
C28 C28 0.0000 2_565 ?
C28 O5 1.327(18) 2_565 ?
C28 O5 1.327(18) . ?
O5 H5A 0.7331 . ?
O2 H2A 0.6430 . ?
O2 H2B 0.7874 . ?
O3 H3A 0.7751 . ?
O3 H3B 0.7956 . ?

loop_
_geom_angle_atom_site_label_1
_geom_angle_atom_site_label_2
_geom_angle_atom_site_label_3
_geom_angle
_geom_angle_site_symmetry_1
_geom_angle_site_symmetry_3
_geom_angle_publ_flag
C5 C4 H4 120.0 . . ?
C5 C4 C1 120.0 . . ?
C1 C4 H4 120.0 . . ?
C4 C5 H5 120.0 . . ?
C4 C5 C6 120.0 . . ?
C6 C5 H5 120.0 . . ?
C5 C6 C7 119.6(8) . . ?
C3 C6 C5 120.0 . . ?
C3 C6 C7 120.4(8) . . ?
C6 C3 H3 120.0 . . ?
C6 C3 C2 120.0 . . ?
C2 C3 H3 120.0 . . ?
C3 C2 H2 120.0 . . ?
C1 C2 C3 120.0 . . ?
C1 C2 H2 120.0 . . ?
C4 C1 H1 120.0 . . ?
C2 C1 C4 120.0 . . ?
C2 C1 H1 120.0 . . ?
C6 C7 H7 116.2 . . ?
C8 C7 C6 127.7(14) . . ?
C8 C7 H7 116.2 . . ?
C7 C8 H8 118.1 . . ?
C7 C8 C9 123.8(15) . . ?
C9 C8 H8 118.1 . . ?
C8 C9 H9 120.1 . . ?
N1 C9 C8 119.7(14) . . ?
N1 C9 H9 120.1 . . ?
N2 C10 H10 124.1 . . ?
N3 C10 H10 124.1 . . ?
N3 C10 N2 111.8(14) . . ?
N2 C11 H11 125.0 . . ?
N4 C11 H11 125.0 . . ?
N4 C11 N2 110.1(12) . . ?
N5 C12 Pd1 177.4(14) . . ?
N6 C13 Pd1 175.6(14) . . ?
N7 C14 Pd1 177.4(14) . . ?
N8 C15 Pd1 176.3(13) . . ?
C19 C16 H16 120.0 . . ?
C19 C16 C17 120.0 . . ?
C17 C16 H16 120.0 . . ?
C16 C19 H19 120.0 . . ?
C20 C19 C16 120.0 . . ?
C20 C19 H19 120.0 . . ?
C19 C20 H20 120.0 . . ?
C19 C20 C21 120.0 . . ?
C21 C20 H20 120.0 . . ?
C20 C21 C22 121.2(9) . . ?
C18 C21 C20 120.0 . . ?
C18 C21 C22 118.8(9) . . ?
C21 C18 H18 120.0 . . ?
C21 C18 C17 120.0 . . ?
C17 C18 H18 120.0 . . ?
C16 C17 H17 120.0 . . ?
C18 C17 C16 120.0 . . ?
C18 C17 H17 120.0 . . ?
C21 C22 H22 116.5 . . ?
C23 C22 C21 127.1(14) . . ?
C23 C22 H22 116.5 . . ?
C22 C23 H23 117.8 . . ?
C22 C23 C24 124.4(15) . . ?
C24 C23 H23 117.8 . . ?
C23 C24 H24 120.1 . . ?
N9 C24 C23 119.9(15) . . ?
N9 C24 H24 120.1 . . ?
N10 C25 H25 123.7 . . ?
N11 C25 H25 123.7 . . ?
N11 C25 N10 112.6(13) . . ?
N10 C26 H26 124.2 . . ?
N12 C26 H26 124.2 . . ?
N12 C26 N10 111.7(13) . . ?
H27A C27 H27B 101.3 . . ?
H27A C27 H27C 94.9 . . ?
H27B C27 H27C 89.2 . . ?
O4 C27 H27A 121.8 . . ?
O4 C27 H27B 115.7 . . ?
O4 C27 H27C 127.0 . . ?
N4 Fe1 N4 180.0 . 2_566 ?
N5 Fe1 N4 88.6(5) 2_566 . ?
N5 Fe1 N4 91.4(5) . . ?
N5 Fe1 N4 88.6(5) . 2_566 ?
N5 Fe1 N4 91.4(5) 2_566 2_566 ?
N5 Fe1 N5 180.0 2_566 . ?
N6 Fe1 N4 91.4(5) 1_455 2_566 ?
N6 Fe1 N4 88.6(5) 2_666 2_566 ?
N6 Fe1 N4 88.6(5) 1_455 . ?
N6 Fe1 N4 91.4(5) 2_666 . ?
N6 Fe1 N5 90.3(5) 2_666 2_566 ?
N6 Fe1 N5 90.3(5) 1_455 . ?
N6 Fe1 N5 89.7(5) 2_666 . ?
N6 Fe1 N5 89.7(5) 1_455 2_566 ?
N6 Fe1 N6 180.0 2_666 1_455 ?
N7 Fe2 N7 180.0 2_676 1_455 ?
N7 Fe2 N12 89.5(5) 2_676 . ?
N7 Fe2 N12 90.5(5) 1_455 . ?
N7 Fe2 N12 90.5(5) 2_676 2_576 ?
N7 Fe2 N12 89.5(5) 1_455 2_576 ?
N8 Fe2 N7 92.0(5) . 2_676 ?
N8 Fe2 N7 88.0(5) 2_576 2_676 ?
N8 Fe2 N7 88.0(5) . 1_455 ?
N8 Fe2 N7 92.0(5) 2_576 1_455 ?
N8 Fe2 N8 180.0(6) 2_576 . ?
N8 Fe2 N12 88.9(5) 2_576 . ?
N8 Fe2 N12 91.1(5) . . ?
N8 Fe2 N12 91.1(5) 2_576 2_576 ?
N8 Fe2 N12 88.8(5) . 2_576 ?
N12 Fe2 N12 180.0 2_576 . ?
C9 N1 N2 116.3(13) . . ?
C10 N2 C11 103.6(13) . . ?
C10 N2 N1 134.5(13) . . ?
C11 N2 N1 121.8(12) . . ?
C10 N3 N4 107.0(12) . . ?
C11 N4 Fe1 130.4(11) . . ?
C11 N4 N3 107.4(13) . . ?
N3 N4 Fe1 122.2(9) . . ?
C12 N5 Fe1 178.8(15) . . ?
C13 N6 Fe1 178.8(14) . 1_655 ?
C14 N7 Fe2 162.7(13) . 1_655 ?
C15 N8 Fe2 170.8(12) . . ?
C24 N9 N10 116.7(13) . . ?
C25 N10 N9 122.1(12) . . ?
C26 N10 C25 101.3(14) . . ?
C26 N10 N9 136.6(12) . . ?
C25 N11 N12 103.9(12) . . ?
C26 N12 Fe2 125.7(10) . . ?
C26 N12 N11 110.6(12) . . ?
N11 N12 Fe2 123.5(9) . . ?
H1A O1 H1B 139.9 . . ?
C27 O4 H4A 120.4 . . ?
C12 Pd1 C13 91.4(6) . . ?
C12 Pd1 C15 90.4(6) . . ?
C14 Pd1 C12 176.7(6) . . ?
C14 Pd1 C13 90.3(6) . . ?
C14 Pd1 C15 87.8(6) . . ?
C15 Pd1 C13 176.3(6) . . ?
C27 C28 H27A 16.7(5) 2_565 2_565 ?
C27 C28 H27A 163.3 2_565 . ?
H27A C28 H27A 180.0 . 2_565 ?
C28 C28 C27 0(10) 2_565 2_565 ?
C28 C28 H27A 0(10) 2_565 2_565 ?
C28 C28 H27A 0.0 2_565 . ?
C28 C28 O5 0(10) 2_565 2_565 ?
C28 C28 O5 0(10) 2_565 . ?
O5 C28 C27 97.2(18) . 2_565 ?
O5 C28 C27 82.8(18) 2_565 2_565 ?
O5 C28 H27A 84(2) 2_565 2_565 ?
O5 C28 H27A 95.6 2_565 . ?
O5 C28 H27A 96(2) . 2_565 ?
O5 C28 H27A 84.4 . . ?
O5 C28 O5 180.0 2_565 . ?
C28 O5 C28 0.0 2_565 . ?
C28 O5 H5A 111.7 . . ?
C28 O5 H5A 111.7 2_565 . ?
H2A O2 H2B 132.4 . . ?
H3A O3 H3B 126.0 . . ?

loop_
_geom_torsion_atom_site_label_1
_geom_torsion_atom_site_label_2
_geom_torsion_atom_site_label_3
_geom_torsion_atom_site_label_4
_geom_torsion
_geom_torsion_site_symmetry_1
_geom_torsion_site_symmetry_2
_geom_torsion_site_symmetry_3
_geom_torsion_site_symmetry_4
_geom_torsion_publ_flag
C4 C5 C6 C3 0.0 . . . . ?
C4 C5 C6 C7 -179.2(12) . . . . ?
C5 C4 C1 C2 0.0 . . . . ?
C5 C6 C3 C2 0.0 . . . . ?
C5 C6 C7 C8 -168.9(16) . . . . ?
C6 C3 C2 C1 0.0 . . . . ?
C6 C7 C8 C9 -176.8(14) . . . . ?
C3 C6 C7 C8 12(2) . . . . ?
C3 C2 C1 C4 0.0 . . . . ?
C1 C4 C5 C6 0.0 . . . . ?
C7 C6 C3 C2 179.2(12) . . . . ?
C7 C8 C9 N1 179.2(17) . . . . ?
C8 C9 N1 N2 -177.4(14) . . . . ?
C9 N1 N2 C10 -5(3) . . . . ?
C9 N1 N2 C11 178.8(16) . . . . ?
C10 N3 N4 C11 1.3(19) . . . . ?
C10 N3 N4 Fe1 -179.6(12) . . . . ?
C16 C19 C20 C21 0.0 . . . . ?
C19 C16 C17 C18 0.0 . . . . ?
C19 C20 C21 C18 0.0 . . . . ?
C19 C20 C21 C22 -179.6(13) . . . . ?
C20 C21 C18 C17 0.0 . . . . ?
C20 C21 C22 C23 4(2) . . . . ?
C21 C18 C17 C16 0.0 . . . . ?
C21 C22 C23 C24 176.6(17) . . . . ?
C18 C21 C22 C23 -175.1(16) . . . . ?
C17 C16 C19 C20 0.0 . . . . ?
C22 C21 C18 C17 179.6(13) . . . . ?
C22 C23 C24 N9 180.0(17) . . . . ?
C23 C24 N9 N10 -179.0(16) . . . . ?
C24 N9 N10 C25 -169.5(16) . . . . ?
C24 N9 N10 C26 13(3) . . . . ?
C25 N11 N12 C26 1.4(19) . . . . ?
C25 N11 N12 Fe2 176.6(12) . . . . ?
C27 C28 O5 C28 0(100) 2_565 . . 2_565 ?
N2 C10 N3 N4 1(2) . . . . ?
N2 C11 N4 Fe1 178.3(11) . . . . ?
N2 C11 N4 N3 -2.7(19) . . . . ?
N3 C10 N2 C11 -2(2) . . . . ?
N3 C10 N2 N1 -178.6(17) . . . . ?
N4 C11 N2 C10 3.0(19) . . . . ?
N4 C11 N2 N1 -180.0(13) . . . . ?
N10 C25 N11 N12 -0.9(19) . . . . ?
N10 C26 N12 Fe2 -176.5(10) . . . . ?
N10 C26 N12 N11 -1(2) . . . . ?
N11 C25 N10 C26 0(2) . . . . ?
N11 C25 N10 N9 -178.0(15) . . . . ?
N12 C26 N10 C25 1(2) . . . . ?
N12 C26 N10 N9 178.5(17) . . . . ?

_shelx_res_file                  
;
TITL 85k_a.res in P-1
    85k.res
    created by SHELXL-2016/6 at 14:29:17 on 23-May-2024
REM Old TITL 2_a.res in P-1
REM SHELXT solution in P-1
REM R1 0.205, Rweak 0.008, Alpha 0.079, Orientation as input
REM Formula found by SHELXT: C27 N13 Fe Pd O
CELL 0.71073 7.26 14.476 15.344 104.575 99.866 90.321
ZERR 2 0.0015 0.0029 0.0031 0.03 0.03 0.03
LATT 1
SFAC C H Fe N O Pd
UNIT 55 61 2 24 9 2
EQIV $1 -X,1-Y,-Z
SIMU 0.01 0.02 3.8 C1 > C27 C28
ISOR 0.01 0.02 C8
SIMU 0.01 0.02 3.8 N1 > N12
DFIX 1.35 O5 C28
SIMU 0.01 0.02 3.8 O1 O4 O5 > O3
DELU 0.01 0.02 O5 C28
DFIX 1.3 O4 C27
SIMU 0.01 0.02 2 C28 C27

L.S. 20 0 0
PLAN  30
TEMP -188.15
CONF
FREE C27 C28_$1
FREE C27 C28
FREE C28 H27a_$1
FREE C28 H27a
FREE C28 H27b_$1
FREE C28 H27b
list 4
MORE -1
BOND $H
fmap 2 53
acta
SHEL 999 0.84
REM <olex2.extras>
REM <HklSrc "%.\\85K.hkl">
REM </olex2.extras>

WGHT    0.200000
FVAR       0.27064
AFIX  66
C4    1   -0.434257    0.007187   -0.315318    11.00000    0.08613    0.07636 =
         0.03280    0.01324    0.01718    0.01271
AFIX  43
H4    2   -0.432428    0.009816   -0.376408    11.00000   -1.20000
AFIX  65
C5    1   -0.367051    0.085467   -0.242860    11.00000    0.06184    0.05585 =
         0.02873   -0.00017    0.00674   -0.00996
AFIX  43
H5    2   -0.319289    0.141598   -0.254429    11.00000   -1.20000
AFIX  65
C6    1   -0.369726    0.081621   -0.153476    11.00000    0.05066    0.07707 =
         0.00688   -0.00335   -0.00519   -0.00611
C3    1   -0.439609   -0.000506   -0.136548    11.00000    0.05255    0.08293 =
         0.02846    0.01192    0.00843   -0.00914
AFIX  43
H3    2   -0.441437   -0.003134   -0.075458    11.00000   -1.20000
AFIX  65
C2    1   -0.506815   -0.078787   -0.209006    11.00000    0.05991    0.05428 =
         0.03524   -0.00200   -0.00191   -0.01807
AFIX  43
H2    2   -0.554576   -0.134917   -0.197436    11.00000   -1.20000
AFIX  65
C1    1   -0.504141   -0.074942   -0.298390    11.00000    0.05306    0.06804 =
         0.02541   -0.00468    0.00506   -0.00896
AFIX  43
H1    2   -0.550074   -0.128444   -0.347911    11.00000   -1.20000
AFIX   0
C7    1   -0.297693    0.168577   -0.074229    11.00000    0.05826    0.05564 =
         0.03420    0.00730    0.01750   -0.00740
AFIX  43
H7    2   -0.274756    0.226171   -0.090492    11.00000   -1.20000
AFIX   0
C8    1   -0.265673    0.172741    0.008850    11.00000    0.05697    0.05515 =
         0.03299    0.00044    0.01606   -0.00458
AFIX  43
H8    2   -0.281131    0.115517    0.027023    11.00000   -1.20000
AFIX   0
C9    1   -0.205662    0.260445    0.080220    11.00000    0.06206    0.05497 =
         0.04081    0.01044    0.01212   -0.00480
AFIX  43
H9    2   -0.187454    0.318703    0.064257    11.00000   -1.20000
AFIX   0
C10   1   -0.088962    0.435996    0.223813    11.00000    0.06466    0.05871 =
         0.04246    0.01448    0.01376    0.00152
AFIX  43
H10   2   -0.092957    0.453804    0.168032    11.00000   -1.20000
AFIX   0
C11   1   -0.097684    0.353751    0.321581    11.00000    0.06043    0.05390 =
         0.04366    0.02074    0.01351    0.00173
AFIX  43
H11   2   -0.107452    0.302021    0.348552    11.00000   -1.20000
AFIX   0
C12   1    0.295721    0.640235    0.475700    11.00000    0.05153    0.05474 =
         0.01751   -0.00169   -0.00308   -0.00796
C13   1    0.693379    0.639753    0.472164    11.00000    0.04992    0.05532 =
         0.01740    0.00400   -0.00224   -0.01070
C14   1    0.679936    0.833469    0.459421    11.00000    0.05212    0.04808 =
         0.01685   -0.00222    0.00455   -0.01123
C15   1    0.296835    0.834691    0.463706    11.00000    0.04948    0.05078 =
         0.01519   -0.00297    0.00025   -0.01113
AFIX  66
C16   1   -0.425484    0.584442   -0.325220    11.00000    0.07310    0.06517 =
         0.03580    0.00179    0.01244   -0.00053
AFIX  43
H16   2   -0.457134    0.552024   -0.388246    11.00000   -1.20000
AFIX  65
C19   1   -0.337584    0.675209   -0.298987    11.00000    0.06992    0.06306 =
         0.02963    0.00458    0.01529   -0.00023
AFIX  43
H19   2   -0.309158    0.704825   -0.344085    11.00000   -1.20000
AFIX  65
C20   1   -0.291274    0.722642   -0.206770    11.00000    0.07042    0.06215 =
         0.02921    0.00452    0.01435   -0.00130
AFIX  43
H20   2   -0.231198    0.784677   -0.188842    11.00000   -1.20000
AFIX  65
C21   1   -0.332864    0.679309   -0.140784    11.00000    0.07021    0.06544 =
         0.02957    0.00591    0.01420   -0.00070
C18   1   -0.420765    0.588543   -0.167015    11.00000    0.07154    0.06522 =
         0.03289    0.00835    0.01186   -0.00267
AFIX  43
H18   2   -0.449189    0.558927   -0.121917    11.00000   -1.20000
AFIX  65
C17   1   -0.467075    0.541108   -0.259232    11.00000    0.07072    0.06149 =
         0.03148    0.00307    0.01261    0.00043
AFIX  43
H17   2   -0.527151    0.479073   -0.277160    11.00000   -1.20000
AFIX   0
C22   1   -0.286940    0.727823   -0.043129    11.00000    0.07064    0.06424 =
         0.03160    0.00831    0.01380   -0.00261
AFIX  43
H22   2   -0.311197    0.692036   -0.001868    11.00000   -1.20000
AFIX   0
C23   1   -0.214208    0.817475   -0.005568    11.00000    0.06879    0.06623 =
         0.02866    0.00990    0.01464   -0.00639
AFIX  43
H23   2   -0.182420    0.853278   -0.045427    11.00000   -1.20000
AFIX   0
C24   1   -0.181133    0.863044    0.091439    11.00000    0.06613    0.06293 =
         0.03702    0.00963    0.00990   -0.00720
AFIX  43
H24   2   -0.211341    0.829351    0.133267    11.00000   -1.20000
AFIX   0
C25   1   -0.035031    1.082096    0.253685    11.00000    0.06021    0.05953 =
         0.03876    0.00938    0.01070   -0.00950
AFIX  43
H25   2   -0.025133    1.127559    0.219363    11.00000   -1.20000
AFIX   0
C26   1   -0.077418    0.952513    0.290468    11.00000    0.06360    0.06272 =
         0.03736    0.00910    0.00896   -0.00708
AFIX  43
H26   2   -0.101559    0.887455    0.288758    11.00000   -1.20000
AFIX   0
C27   1   -0.149078    0.566186    0.074616    11.00000    0.12199    0.10044 =
         0.05747    0.01695   -0.00095    0.00403
AFIX   3
H27A  2   -0.067888    0.533526    0.063446    11.00000   -1.50000
H27B  2   -0.111628    0.592806    0.126896    11.00000   -1.50000
H27C  2   -0.103608    0.613906    0.058866    11.00000   -1.50000
AFIX   0
FE1   3    0.000000    0.500000    0.500000    10.50000    0.04997    0.05177 =
         0.02394    0.00110    0.00917   -0.00587
FE2   3    0.000000    1.000000    0.500000    10.50000    0.05412    0.04749 =
         0.02814    0.00230    0.00966   -0.00560
N1    4   -0.177599    0.258508    0.164653    11.00000    0.05713    0.05827 =
         0.02659    0.00067    0.00102   -0.00674
N2    4   -0.128007    0.346148    0.229017    11.00000    0.05688    0.05965 =
         0.02733    0.00007    0.00828   -0.00687
N3    4   -0.046424    0.493449    0.302466    11.00000    0.05639    0.05847 =
         0.02965    0.00229    0.00655   -0.00570
N4    4   -0.054342    0.440770    0.366130    11.00000    0.05037    0.05729 =
         0.02287   -0.00136    0.00990   -0.00525
N5    4    0.189885    0.589642    0.485413    11.00000    0.05409    0.05467 =
         0.01735   -0.00380    0.01052   -0.00072
N6    4    0.807123    0.589352    0.482367    11.00000    0.05291    0.05021 =
         0.01618    0.00358   -0.00158   -0.01007
N7    4    0.781904    0.890696    0.458936    11.00000    0.05591    0.05258 =
         0.03017    0.00394    0.00421    0.00084
N8    4    0.191608    0.891758    0.468439    11.00000    0.06235    0.05932 =
         0.02081    0.00524    0.00142   -0.00299
N9    4   -0.112288    0.947381    0.120347    11.00000    0.06000    0.05529 =
         0.02702   -0.00035    0.00524   -0.00330
N10   4   -0.081494    0.986023    0.214554    11.00000    0.05379    0.05621 =
         0.02525   -0.00062    0.00754   -0.00513
N11   4   -0.006367    1.103348    0.342707    11.00000    0.05983    0.05195 =
         0.03181    0.00657    0.00998   -0.00326
N12   4   -0.038094    1.017861    0.362315    11.00000    0.05776    0.05826 =
         0.02129    0.00077    0.01232   -0.00087

O1    5   -0.040005    0.695597    0.329693    11.00000    0.04764    0.04419 =
         0.08057    0.00357    0.00467   -0.00889
AFIX   3
H1A   2   -0.040755    0.647637    0.329463    11.00000   -1.50000
H1B   2   -0.100215    0.736767    0.337553    11.00000   -1.50000
AFIX   0

O4    5   -0.328653    0.532044    0.054562    11.00000    0.14569    0.13545 =
         0.08005    0.02029    0.01067   -0.03472
AFIX   3
H4A   2   -0.401173    0.562104    0.047562    11.00000   -1.50000
AFIX   0
PD1   6    0.489999    0.734506    0.464229    11.00000    0.05030    0.05291 =
         0.02511    0.00196    0.00961   -0.00532

C28   1    0.000000    0.500000    0.000000    10.50000    0.13344    0.12748 =
         0.07860   -0.00277    0.00294    0.00327
O5    5   -0.136006    0.432596   -0.018445    10.50000    0.12922    0.12708 =
         0.07630    0.01621   -0.00181   -0.00698
AFIX   3
H5A   2   -0.222076    0.451986   -0.003875    10.50000   -1.50000
AFIX   0

O2    5   -0.365387    0.694677    0.199099    11.00000    0.07459    0.08426 =
         0.07277    0.01192    0.00049   -0.00568
AFIX   3
H2A   2   -0.324837    0.676017    0.165159    11.00000   -1.50000
H2B   2   -0.468657    0.709787    0.201909    11.00000   -1.50000
AFIX   0

O3    5   -0.246169    0.344538   -0.215230    11.00000    0.11674    0.13380 =
         0.07757    0.00663    0.01527   -0.00352
AFIX   3
H3A   2   -0.145179    0.327458   -0.215250    11.00000   -1.50000
H3B   2   -0.275069    0.393798   -0.185340    11.00000   -1.50000
AFIX   0
HKLF 4


REM  85k_a.res in P-1
REM R1 =  0.1307 for    2605 Fo > 4sig(Fo)  and  0.1558 for all    3590 data
REM    400 parameters refined using    375 restraints

END

WGHT      0.2000      0.0000

REM Highest difference peak  4.466,  deepest hole -1.919,  1-sigma level  0.272
Q1    1   0.4832  0.7987  0.4549  11.00000  0.05    4.47
Q2    1   0.5071  0.6736  0.4799  11.00000  0.05    2.90
Q3    1   0.0201  0.4388  0.5142  11.00000  0.05    2.10
Q4    1  -0.0309  1.0589  0.4862  11.00000  0.05    2.07
Q5    1  -0.0915  0.9581  0.5028  11.00000  0.05    1.41
Q6    1  -0.0748  0.6881  0.3054  11.00000  0.05    1.00
Q7    1  -0.4089 -0.0418 -0.3021  11.00000  0.05    0.99
Q8    1   0.8316  0.6571  0.4785  11.00000  0.05    0.86
Q9    1  -0.1014  0.3985  0.2179  11.00000  0.05    0.86
Q10   1  -0.4114  0.0178 -0.1414  11.00000  0.05    0.85
Q11   1  -0.0374  0.7014  0.3768  11.00000  0.05    0.81
Q12   1  -0.0421  0.3789  0.3619  11.00000  0.05    0.77
Q13   1   0.5325  0.6045  0.4763  11.00000  0.05    0.77
Q14   1  -0.0052  0.7185  0.4635  11.00000  0.05    0.77
Q15   1  -0.0622  0.4252 -0.0310  11.00000  0.05    0.76
Q16   1   0.7627  0.5795  0.4860  11.00000  0.05    0.76
Q17   1  -0.2519  0.3388  0.0591  11.00000  0.05    0.71
Q18   1  -0.2246  0.8371 -0.0203  11.00000  0.05    0.70
Q19   1  -0.1501  0.1993  0.1784  11.00000  0.05    0.70
Q20   1  -0.2762  0.7862 -0.0241  11.00000  0.05    0.69
Q21   1  -0.3001 -0.1012 -0.2229  11.00000  0.05    0.69
Q22   1  -0.2192  0.6633  0.0556  11.00000  0.05    0.68
Q23   1  -0.4575  0.0564 -0.3364  11.00000  0.05    0.68
Q24   1  -0.4151  0.3781 -0.3114  11.00000  0.05    0.66
Q25   1  -0.1858  0.7159  0.0203  11.00000  0.05    0.66
Q26   1  -0.1346  0.8034  0.1121  11.00000  0.05    0.65
Q27   1  -0.2434  0.9019 -0.0232  11.00000  0.05    0.65
Q28   1  -0.0261  0.4527  0.3535  11.00000  0.05    0.65
Q29   1  -0.1890  0.4858  0.1127  11.00000  0.05    0.64
Q30   1  -0.3794  0.6204  0.1983  11.00000  0.05    0.64
;
_shelx_res_checksum              48482
_olex2_submission_special_instructions 'No special instructions were received'


# start Validation Reply Form
_vrf_PLAT029_85k                 
;
PROBLEM: _diffrn_measured_fraction_theta_full value Low .      0.661 Why?  
RESPONSE: The dataset was collected on the beamline equipped with 1-axis. 
goniometer, which allows phi-scans. The orientation of the small-molecule 
crystal did  not allowed to collect 100 % of reflections in this regime, 
especially the low symmetry of crystal.
;
# end Validation Reply Form
####################################################################### 
# 
# This file contains crystal structure data downloaded from the 
# Cambridge Structural Database (CSD) hosted by the Cambridge 
# Crystallographic Data Centre (CCDC).
# 
# Full information about CCDC data access policies and citation 
# guidelines are available at http://www.ccdc.cam.ac.uk/access/V1 
# 
# Audit and citation data items may have been added by the CCDC. 
# Please retain this information to preserve the provenance of 
# this file and to allow appropriate attribution of the data. 
# 
#######################################################################

data_120k
_database_code_depnum_ccdc_archive 'CCDC 2357603'
loop_
_audit_author_name
_audit_author_address
'J. P. Xue'
;Ningbo University
China
;
_audit_update_record             
;
2024-05-23 deposited with the CCDC.	2025-07-21 downloaded from the CCDC.
;
_audit_creation_date             2024-05-22
_audit_creation_method           
;
Olex2 1.5
(compiled 2023.08.24 svn.re1ec1418 for OlexSys, GUI svn.r6817)
;
_shelx_SHELXL_version_number     2016/6
_chemical_name_common            ?
_chemical_name_systematic        ?
_chemical_formula_moiety         
'C26 H20 Fe N12 Pd, C H4 O, 0.5(C H O), 3(H2 O)'
_chemical_formula_sum            'C27.50 H30.50 Fe N12 O4.50 Pd'
_chemical_formula_weight         763.39
_chemical_melting_point          ?
loop_
_atom_type_symbol
_atom_type_description
_atom_type_scat_dispersion_real
_atom_type_scat_dispersion_imag
_atom_type_scat_source
C C 0.0033 0.0016 'International Tables Vol C Tables 4.2.6.8 and 6.1.1.4'
H H 0.0000 0.0000 'International Tables Vol C Tables 4.2.6.8 and 6.1.1.4'
Fe Fe 0.3463 0.8444 'International Tables Vol C Tables 4.2.6.8 and 6.1.1.4'
N N 0.0061 0.0033 'International Tables Vol C Tables 4.2.6.8 and 6.1.1.4'
O O 0.0106 0.0060 'International Tables Vol C Tables 4.2.6.8 and 6.1.1.4'
Pd Pd -0.9988 1.0072 'International Tables Vol C Tables 4.2.6.8 and 6.1.1.4'

_shelx_space_group_comment       
;
The symmetry employed for this shelxl refinement is uniquely defined
by the following loop, which should always be used as a source of
symmetry information in preference to the above space-group names.
They are only intended as comments.
;
_space_group_crystal_system      triclinic
_space_group_IT_number           2
_space_group_name_H-M_alt        'P -1'
_space_group_name_Hall           '-P 1'
loop_
_space_group_symop_operation_xyz
'x, y, z'
'-x, -y, -z'

_cell_length_a                   7.2780(15)
_cell_length_b                   14.500(3)
_cell_length_c                   15.347(3)
_cell_angle_alpha                104.59(3)
_cell_angle_beta                 99.88(3)
_cell_angle_gamma                90.32(3)
_cell_volume                     1542.0(6)
_cell_formula_units_Z            2
_cell_measurement_reflns_used    10602
_cell_measurement_temperature    120
_cell_measurement_theta_max      26.00
_cell_measurement_theta_min      3.14
_shelx_estimated_absorpt_T_max   ?
_shelx_estimated_absorpt_T_min   ?
_exptl_absorpt_coefficient_mu    1.111
_exptl_absorpt_correction_T_max  ?
_exptl_absorpt_correction_T_min  ?
_exptl_absorpt_correction_type   none
_exptl_absorpt_process_details   ?
_exptl_absorpt_special_details   ?
_exptl_crystal_colour            'clear dark red'
_exptl_crystal_colour_lustre     clear
_exptl_crystal_colour_modifier   dark
_exptl_crystal_colour_primary    red
_exptl_crystal_density_diffrn    1.644
_exptl_crystal_density_meas      ?
_exptl_crystal_density_method    ?
_exptl_crystal_description       plate
_exptl_crystal_F_000             775
_exptl_crystal_size_max          ?
_exptl_crystal_size_mid          ?
_exptl_crystal_size_min          ?
_exptl_transmission_factor_max   ?
_exptl_transmission_factor_min   ?
_diffrn_reflns_av_R_equivalents  0.0580
_diffrn_reflns_av_unetI/netI     0.0649
_diffrn_reflns_Laue_measured_fraction_full 0.899
_diffrn_reflns_Laue_measured_fraction_max 0.899
_diffrn_reflns_limit_h_max       8
_diffrn_reflns_limit_h_min       -8
_diffrn_reflns_limit_k_max       17
_diffrn_reflns_limit_k_min       -17
_diffrn_reflns_limit_l_max       18
_diffrn_reflns_limit_l_min       -18
_diffrn_reflns_number            9169
_diffrn_reflns_point_group_measured_fraction_full 0.899
_diffrn_reflns_point_group_measured_fraction_max 0.899
_diffrn_reflns_theta_full        25.027
_diffrn_reflns_theta_max         25.027
_diffrn_reflns_theta_min         1.453
_diffrn_ambient_temperature      120
_diffrn_detector_area_resol_mean ?
_diffrn_measured_fraction_theta_full 0.899
_diffrn_measured_fraction_theta_max 0.899
_diffrn_measurement_device_type  'Bruker P4'
_diffrn_measurement_method       '\w scans'
_diffrn_radiation_monochromator  graphite
_diffrn_radiation_type           MoK\a
_diffrn_radiation_wavelength     0.71073
_diffrn_source                   ?
_reflns_Friedel_coverage         0.000
_reflns_Friedel_fraction_full    .
_reflns_Friedel_fraction_max     .
_reflns_number_gt                4308
_reflns_number_total             4910
_reflns_special_details          
;
 Reflections were merged by SHELXL according to the crystal
 class for the calculation of statistics and refinement.
 
 _reflns_Friedel_fraction is defined as the number of unique
 Friedel pairs measured divided by the number that would be
 possible theoretically, ignoring centric projections and
 systematic absences.
;
_reflns_threshold_expression     'I > 2\s(I)'
_computing_cell_refinement       ?
_computing_data_collection       ?
_computing_data_reduction        ?
_computing_molecular_graphics    'Olex2 1.5 (Dolomanov et al., 2009)'
_computing_publication_material  'Olex2 1.5 (Dolomanov et al., 2009)'
_computing_structure_refinement  'SHELXL 2016/6 (Sheldrick, 2015)'
_computing_structure_solution    'olex2.solve 1.5 (Bourhis et al., 2015)'
_refine_diff_density_max         2.202
_refine_diff_density_min         -1.984
_refine_diff_density_rms         0.166
_refine_ls_extinction_coef       .
_refine_ls_extinction_method     none
_refine_ls_goodness_of_fit_ref   1.033
_refine_ls_hydrogen_treatment    constr
_refine_ls_matrix_type           full
_refine_ls_number_parameters     424
_refine_ls_number_reflns         4910
_refine_ls_number_restraints     25
_refine_ls_R_factor_all          0.0826
_refine_ls_R_factor_gt           0.0761
_refine_ls_restrained_S_all      1.041
_refine_ls_shift/su_max          0.000
_refine_ls_shift/su_mean         0.000
_refine_ls_structure_factor_coef Fsqd
_refine_ls_weighting_details     
'w=1/[\s^2^(Fo^2^)+(0.1616P)^2^+2.5668P] where P=(Fo^2^+2Fc^2^)/3'
_refine_ls_weighting_scheme      calc
_refine_ls_wR_factor_gt          0.2091
_refine_ls_wR_factor_ref         0.2183
_refine_special_details          ?
_olex2_refinement_description    
;
1. Fixed Uiso
 At 1.2 times of:
  All C(H) groups
 At 1.5 times of:
  All C(H,H,H) groups, All O(H) groups, All O(H,H) groups
2. Restrained distances
 O4-C27
 1.3 with sigma of 0.02
3. Uiso/Uaniso restraints and constraints
Uanis(O5) \\sim Ueq, Uanis(C28) \\sim Ueq, Uanis(O5) \\sim Ueq: with sigma of
0.01 and sigma for terminal atoms of 0.02
Uanis(C27) \\sim Ueq, Uanis(O4) \\sim Ueq: with sigma of 0.001 and sigma for
terminal atoms of 0.002
4. Others
 Fixed Sof: O5(0.5) H5A(0.5)
5.a Riding coordinates:
 C27(H27A,H27B,H27C), O4(H4A), O5(H5A), O1(H1A,H1B), O2(H2A,H2B), O3(H3A,H3B)
5.b Aromatic/amide H refined with riding coordinates:
 C1(H1), C2(H2), C3(H3), C4(H4), C5(H5), C7(H7), C8(H8), C9(H9), C10(H10),
 C11(H11), C16(H16), C17(H17), C18(H18), C19(H19), C20(H20), C22(H22), C23(H23),
  C24(H24), C25(H25), C26(H26)
;
_atom_sites_solution_hydrogens   mixed
_atom_sites_solution_primary     iterative
_atom_sites_solution_secondary   ?
loop_
_atom_site_label
_atom_site_type_symbol
_atom_site_fract_x
_atom_site_fract_y
_atom_site_fract_z
_atom_site_U_iso_or_equiv
_atom_site_adp_type
_atom_site_occupancy
_atom_site_site_symmetry_order
_atom_site_calc_flag
_atom_site_refinement_flags_posn
_atom_site_refinement_flags_adp
_atom_site_refinement_flags_occupancy
_atom_site_disorder_assembly
_atom_site_disorder_group
C1 C -0.5013(11) -0.0753(5) -0.2957(5) 0.0539(18) Uani 1 1 d . . . . .
H1 H -0.547107 -0.129145 -0.344799 0.065 Uiso 1 1 calc R U . . .
C2 C -0.5029(11) -0.0774(5) -0.2061(5) 0.0520(18) Uani 1 1 d . . . . .
H2 H -0.550967 -0.132706 -0.193461 0.062 Uiso 1 1 calc R U . . .
C3 C -0.4343(10) 0.0014(5) -0.1348(5) 0.0500(17) Uani 1 1 d . . . . .
H3 H -0.432638 -0.001529 -0.073477 0.060 Uiso 1 1 calc R U . . .
C4 C -0.4319(11) 0.0067(6) -0.3130(5) 0.0535(18) Uani 1 1 d . . . . .
H4 H -0.427974 0.008044 -0.374281 0.064 Uiso 1 1 calc R U . . .
C5 C -0.3686(11) 0.0861(5) -0.2426(5) 0.0491(17) Uani 1 1 d . . . . .
H5 H -0.325249 0.142066 -0.255875 0.059 Uiso 1 1 calc R U . . .
C6 C -0.3679(10) 0.0848(5) -0.1512(5) 0.0479(17) Uani 1 1 d . . . . .
C7 C -0.3013(10) 0.1687(5) -0.0760(5) 0.0485(17) Uani 1 1 d . . . . .
H7 H -0.281365 0.226244 -0.092649 0.058 Uiso 1 1 calc R U . . .
C8 C -0.2659(10) 0.1734(5) 0.0122(5) 0.0465(16) Uani 1 1 d . . . . .
H8 H -0.280015 0.116615 0.031119 0.056 Uiso 1 1 calc R U . . .
C9 C -0.2068(10) 0.2608(5) 0.0813(5) 0.0494(17) Uani 1 1 d . . . . .
H9 H -0.187957 0.318390 0.064515 0.059 Uiso 1 1 calc R U . . .
C10 C -0.0910(11) 0.4363(5) 0.2226(5) 0.0483(17) Uani 1 1 d . . . . .
H10 H -0.096585 0.453254 0.166338 0.058 Uiso 1 1 calc R U . . .
C11 C -0.0991(9) 0.3538(5) 0.3217(5) 0.0420(15) Uani 1 1 d . . . . .
H11 H -0.112467 0.302396 0.348544 0.050 Uiso 1 1 calc R U . . .
C12 C 0.3005(10) 0.6396(5) 0.4763(5) 0.0407(15) Uani 1 1 d . . . . .
C13 C 0.6889(10) 0.6403(5) 0.4722(5) 0.0393(14) Uani 1 1 d . . . . .
C14 C 0.6760(10) 0.8312(5) 0.4564(5) 0.0399(15) Uani 1 1 d . . . . .
C15 C 0.3007(10) 0.8309(5) 0.4628(5) 0.0403(15) Uani 1 1 d . . . . .
C16 C -0.4271(11) 0.5842(5) -0.3265(5) 0.0516(18) Uani 1 1 d . . . . .
H16 H -0.459223 0.551884 -0.389501 0.062 Uiso 1 1 calc R U . . .
C17 C -0.4664(11) 0.5410(5) -0.2602(5) 0.0529(18) Uani 1 1 d . . . . .
H17 H -0.525873 0.479010 -0.277498 0.063 Uiso 1 1 calc R U . . .
C18 C -0.4182(12) 0.5890(6) -0.1690(6) 0.0563(19) Uani 1 1 d . . . . .
H18 H -0.446858 0.559018 -0.124292 0.068 Uiso 1 1 calc R U . . .
C19 C -0.3417(11) 0.6740(5) -0.3004(5) 0.0506(17) Uani 1 1 d . . . . .
H19 H -0.314838 0.703568 -0.345692 0.061 Uiso 1 1 calc R U . . .
C20 C -0.2946(10) 0.7214(5) -0.2097(5) 0.0493(17) Uani 1 1 d . . . . .
H20 H -0.237127 0.783834 -0.193268 0.059 Uiso 1 1 calc R U . . .
C21 C -0.3297(10) 0.6793(5) -0.1399(5) 0.0445(15) Uani 1 1 d . . . . .
C22 C -0.2897(11) 0.7284(5) -0.0445(5) 0.0517(18) Uani 1 1 d . . . . .
H22 H -0.318360 0.694057 -0.002972 0.062 Uiso 1 1 calc R U . . .
C23 C -0.2155(10) 0.8182(5) -0.0075(5) 0.0481(17) Uani 1 1 d . . . . .
H23 H -0.184600 0.854277 -0.047221 0.058 Uiso 1 1 calc R U . . .
C24 C -0.1812(10) 0.8619(5) 0.0894(5) 0.0501(17) Uani 1 1 d . . . . .
H24 H -0.210184 0.827606 0.130975 0.060 Uiso 1 1 calc R U . . .
C25 C -0.0317(11) 1.0817(5) 0.2505(5) 0.0494(17) Uani 1 1 d . . . . .
H25 H -0.018481 1.126354 0.215744 0.059 Uiso 1 1 calc R U . . .
C26 C -0.0840(10) 0.9505(5) 0.2860(5) 0.0453(16) Uani 1 1 d . . . . .
H26 H -0.115013 0.885824 0.282629 0.054 Uiso 1 1 calc R U . . .
Fe1 Fe 0.000000 0.500000 0.500000 0.0369(4) Uani 1 2 d S . P . .
Fe2 Fe 0.000000 1.000000 0.500000 0.0378(4) Uani 1 2 d S . P . .
N1 N -0.1800(9) 0.2595(4) 0.1656(4) 0.0483(14) Uani 1 1 d . . . . .
N2 N -0.1268(8) 0.3470(4) 0.2301(4) 0.0454(13) Uani 1 1 d . . . . .
N3 N -0.0480(9) 0.4954(4) 0.3029(4) 0.0462(14) Uani 1 1 d . . . . .
N4 N -0.0512(8) 0.4423(4) 0.3669(4) 0.0404(12) Uani 1 1 d . . . . .
N5 N 0.1862(9) 0.5885(4) 0.4845(4) 0.0405(12) Uani 1 1 d . . . . .
N6 N 0.8072(8) 0.5897(4) 0.4828(4) 0.0380(12) Uani 1 1 d . . . . .
N7 N 0.7820(8) 0.8888(4) 0.4573(4) 0.0415(13) Uani 1 1 d . . . . .
N8 N 0.1947(8) 0.8897(4) 0.4659(4) 0.0429(13) Uani 1 1 d . . . . .
N9 N -0.1107(9) 0.9480(4) 0.1191(4) 0.0482(14) Uani 1 1 d . . . . .
N10 N -0.0796(8) 0.9867(4) 0.2134(4) 0.0442(13) Uani 1 1 d . . . . .
N11 N -0.0067(8) 1.1030(4) 0.3392(4) 0.0462(13) Uani 1 1 d . . . . .
N12 N -0.0392(8) 1.0182(4) 0.3615(4) 0.0408(12) Uani 1 1 d . . . . .
Pd1 Pd 0.49025(6) 0.73324(3) 0.46391(3) 0.0365(2) Uani 1 1 d . . . . .
C27 C -0.860(2) 0.4382(11) -0.0718(13) 0.135(6) Uani 1 1 d D U . . .
H27A H -0.902946 0.409543 -0.130774 0.202 Uiso 1 1 d R U . . .
H27B H -0.955046 0.481383 -0.066814 0.202 Uiso 1 1 d R U . . .
H27C H -0.846266 0.404603 -0.036154 0.202 Uiso 1 1 d R U . . .
O4 O -0.6668(16) 0.4686(8) -0.0542(9) 0.145(4) Uani 1 1 d D U . . .
H4A H -0.594114 0.441615 -0.048526 0.218 Uiso 1 1 d R U . . .
C28 C -1.000000 0.500000 0.000000 0.191(12) Uani 1 2 d S U P . .
O5 O -1.129(3) 0.4327(11) -0.0208(13) 0.114(6) Uani 0.5 1 d . U P A -1
H5A H -1.210276 0.447622 0.012304 0.172 Uiso 0.5 1 d R U P A -1
O1 O -0.0382(7) 0.6948(3) 0.3264(5) 0.0619(16) Uani 1 1 d . . . . .
H1A H -0.040871 0.644452 0.325470 0.093 Uiso 1 1 d R U . . .
H1B H -0.098241 0.729311 0.332300 0.093 Uiso 1 1 d R U . . .
O2 O -0.3609(10) 0.6954(5) 0.1981(5) 0.0838(19) Uani 1 1 d . . . . .
H2A H -0.310698 0.683405 0.162290 0.126 Uiso 1 1 d R U . . .
H2B H -0.469088 0.690095 0.213650 0.126 Uiso 1 1 d R U . . .
O3 O -0.2497(11) 0.3454(6) -0.2148(6) 0.099(2) Uani 1 1 d . . . . .
H3A H -0.221701 0.389718 -0.175104 0.149 Uiso 1 1 d R U . . .
H3B H -0.187541 0.304238 -0.231774 0.149 Uiso 1 1 d R U . . .

loop_
_atom_site_aniso_label
_atom_site_aniso_U_11
_atom_site_aniso_U_22
_atom_site_aniso_U_33
_atom_site_aniso_U_23
_atom_site_aniso_U_13
_atom_site_aniso_U_12
C1 0.042(4) 0.061(4) 0.049(4) -0.005(3) 0.011(4) 0.006(3)
C2 0.049(4) 0.049(4) 0.055(4) 0.003(3) 0.016(4) 0.002(3)
C3 0.043(4) 0.061(4) 0.044(4) 0.002(3) 0.020(4) 0.003(3)
C4 0.052(5) 0.064(4) 0.043(4) 0.007(3) 0.012(4) 0.013(4)
C5 0.045(4) 0.057(4) 0.043(4) 0.008(3) 0.011(4) 0.002(3)
C6 0.036(4) 0.063(4) 0.041(4) 0.004(3) 0.011(3) 0.006(3)
C7 0.040(4) 0.052(4) 0.046(4) -0.002(3) 0.011(4) -0.003(3)
C8 0.045(4) 0.051(4) 0.038(4) -0.002(3) 0.015(3) 0.001(3)
C9 0.046(4) 0.051(4) 0.051(4) 0.006(3) 0.015(4) 0.004(3)
C10 0.048(4) 0.048(4) 0.047(4) 0.007(3) 0.012(4) 0.000(3)
C11 0.037(4) 0.047(3) 0.042(4) 0.005(3) 0.014(3) 0.002(3)
C12 0.037(4) 0.042(3) 0.045(4) 0.010(3) 0.017(3) 0.007(3)
C13 0.036(4) 0.039(3) 0.042(4) 0.003(3) 0.016(3) 0.000(3)
C14 0.038(4) 0.041(3) 0.048(4) 0.013(3) 0.022(3) 0.007(3)
C15 0.035(4) 0.038(3) 0.048(4) 0.004(3) 0.017(3) 0.001(3)
C16 0.048(4) 0.057(4) 0.045(4) 0.003(3) 0.010(4) 0.009(3)
C17 0.051(5) 0.053(4) 0.050(4) 0.003(3) 0.011(4) -0.002(3)
C18 0.051(5) 0.068(5) 0.052(4) 0.015(4) 0.017(4) 0.004(4)
C19 0.049(4) 0.060(4) 0.047(4) 0.011(3) 0.023(4) 0.015(3)
C20 0.043(4) 0.056(4) 0.047(4) 0.006(3) 0.016(4) 0.006(3)
C21 0.034(4) 0.055(4) 0.040(4) 0.003(3) 0.011(3) 0.002(3)
C22 0.050(4) 0.062(4) 0.046(4) 0.010(3) 0.020(4) 0.004(3)
C23 0.037(4) 0.062(4) 0.045(4) 0.008(3) 0.013(4) 0.003(3)
C24 0.045(4) 0.057(4) 0.047(4) 0.005(3) 0.017(4) 0.006(3)
C25 0.049(4) 0.044(4) 0.056(5) 0.011(3) 0.016(4) -0.004(3)
C26 0.045(4) 0.048(4) 0.048(4) 0.015(3) 0.018(4) 0.006(3)
Fe1 0.0319(7) 0.0386(7) 0.0402(8) 0.0047(5) 0.0143(6) 0.0034(5)
Fe2 0.0326(7) 0.0382(7) 0.0430(8) 0.0057(5) 0.0150(6) 0.0040(5)
N1 0.052(4) 0.046(3) 0.040(3) -0.002(2) 0.011(3) 0.002(3)
N2 0.047(4) 0.043(3) 0.044(3) 0.001(2) 0.015(3) 0.001(2)
N3 0.046(3) 0.046(3) 0.048(3) 0.009(3) 0.014(3) 0.001(2)
N4 0.035(3) 0.046(3) 0.040(3) 0.007(2) 0.013(3) 0.003(2)
N5 0.043(3) 0.038(3) 0.040(3) 0.004(2) 0.015(3) 0.007(2)
N6 0.036(3) 0.042(3) 0.037(3) 0.007(2) 0.017(3) 0.001(2)
N7 0.034(3) 0.048(3) 0.041(3) 0.006(2) 0.012(3) 0.003(2)
N8 0.036(3) 0.046(3) 0.046(3) 0.007(2) 0.014(3) 0.003(3)
N9 0.046(4) 0.057(3) 0.038(3) 0.003(3) 0.010(3) 0.002(3)
N10 0.044(3) 0.046(3) 0.042(3) 0.006(2) 0.014(3) 0.005(2)
N11 0.045(3) 0.049(3) 0.045(3) 0.011(2) 0.011(3) -0.001(3)
N12 0.037(3) 0.044(3) 0.042(3) 0.006(2) 0.014(3) 0.003(2)
Pd1 0.0309(4) 0.0381(3) 0.0405(4) 0.0052(2) 0.0139(3) 0.0038(2)
C27 0.136(6) 0.135(6) 0.133(6) 0.035(2) 0.024(2) 0.009(2)
O4 0.148(4) 0.145(4) 0.143(4) 0.039(2) 0.027(2) 0.002(2)
C28 0.195(19) 0.23(2) 0.165(19) 0.067(16) 0.051(16) 0.092(16)
O5 0.148(14) 0.072(8) 0.107(11) 0.029(8) -0.026(11) -0.035(9)
O1 0.040(3) 0.033(2) 0.104(5) 0.003(3) 0.010(3) 0.002(2)
O2 0.074(4) 0.104(5) 0.084(5) 0.033(4) 0.026(4) 0.015(4)
O3 0.084(5) 0.108(6) 0.102(6) 0.008(5) 0.031(5) 0.005(4)

_geom_special_details            
;
 All esds (except the esd in the dihedral angle between two l.s. planes)
 are estimated using the full covariance matrix.  The cell esds are taken
 into account individually in the estimation of esds in distances, angles
 and torsion angles; correlations between esds in cell parameters are only
 used when they are defined by crystal symmetry.  An approximate (isotropic)
 treatment of cell esds is used for estimating esds involving l.s. planes.
;
loop_
_geom_bond_atom_site_label_1
_geom_bond_atom_site_label_2
_geom_bond_distance
_geom_bond_site_symmetry_2
_geom_bond_publ_flag
C1 H1 0.9500 . ?
C1 C2 1.386(11) . ?
C1 C4 1.393(11) . ?
C2 H2 0.9500 . ?
C2 C3 1.389(10) . ?
C3 H3 0.9500 . ?
C3 C6 1.395(10) . ?
C4 H4 0.9500 . ?
C4 C5 1.379(11) . ?
C5 H5 0.9500 . ?
C5 C6 1.407(10) . ?
C6 C7 1.463(10) . ?
C7 H7 0.9500 . ?
C7 C8 1.318(11) . ?
C8 H8 0.9500 . ?
C8 C9 1.440(10) . ?
C9 H9 0.9500 . ?
C9 N1 1.280(10) . ?
C10 H10 0.9500 . ?
C10 N2 1.356(9) . ?
C10 N3 1.298(10) . ?
C11 H11 0.9500 . ?
C11 N2 1.364(9) . ?
C11 N4 1.308(8) . ?
C12 N5 1.153(10) . ?
C12 Pd1 1.997(7) . ?
C13 N6 1.150(10) . ?
C13 Pd1 1.992(7) . ?
C14 N7 1.130(9) . ?
C14 Pd1 1.993(7) . ?
C15 N8 1.151(9) . ?
C15 Pd1 1.983(7) . ?
C16 H16 0.9500 . ?
C16 C17 1.388(11) . ?
C16 C19 1.372(11) . ?
C17 H17 0.9500 . ?
C17 C18 1.380(12) . ?
C18 H18 0.9500 . ?
C18 C21 1.388(11) . ?
C19 H19 0.9500 . ?
C19 C20 1.371(11) . ?
C20 H20 0.9500 . ?
C20 C21 1.417(10) . ?
C21 C22 1.435(11) . ?
C22 H22 0.9500 . ?
C22 C23 1.351(10) . ?
C23 H23 0.9500 . ?
C23 C24 1.439(11) . ?
C24 H24 0.9500 . ?
C24 N9 1.287(9) . ?
C25 H25 0.9500 . ?
C25 N10 1.369(9) . ?
C25 N11 1.298(10) . ?
C26 H26 0.9500 . ?
C26 N10 1.351(9) . ?
C26 N12 1.306(9) . ?
Fe1 N4 1.972(6) 2_566 ?
Fe1 N4 1.972(6) . ?
Fe1 N5 1.946(6) 2_566 ?
Fe1 N5 1.946(6) . ?
Fe1 N6 1.949(6) 2_666 ?
Fe1 N6 1.949(6) 1_455 ?
Fe2 N7 2.152(6) 2_676 ?
Fe2 N7 2.152(6) 1_455 ?
Fe2 N8 2.168(6) 2_576 ?
Fe2 N8 2.168(6) . ?
Fe2 N12 2.178(6) . ?
Fe2 N12 2.178(6) 2_576 ?
N1 N2 1.403(8) . ?
N3 N4 1.395(8) . ?
N9 N10 1.392(8) . ?
N11 N12 1.387(8) . ?
C27 H27A 0.8959 . ?
C27 H27B 0.9364 . ?
C27 H27C 0.8136 . ?
C27 O4 1.429(13) . ?
O4 H4A 0.6662 . ?
C28 H27B 1.0991 . ?
C28 O5 1.290(15) . ?
O5 H5A 0.8402 . ?
O1 H1A 0.7271 . ?
O1 H1B 0.6651 . ?
O2 H2A 0.6983 . ?
O2 H2B 0.8693 . ?
O3 H3A 0.7641 . ?
O3 H3B 0.7709 . ?

loop_
_geom_angle_atom_site_label_1
_geom_angle_atom_site_label_2
_geom_angle_atom_site_label_3
_geom_angle
_geom_angle_site_symmetry_1
_geom_angle_site_symmetry_3
_geom_angle_publ_flag
C2 C1 H1 120.4 . . ?
C2 C1 C4 119.2(7) . . ?
C4 C1 H1 120.4 . . ?
C1 C2 H2 120.0 . . ?
C1 C2 C3 120.0(7) . . ?
C3 C2 H2 120.0 . . ?
C2 C3 H3 119.3 . . ?
C2 C3 C6 121.4(7) . . ?
C6 C3 H3 119.3 . . ?
C1 C4 H4 119.5 . . ?
C5 C4 C1 121.0(7) . . ?
C5 C4 H4 119.5 . . ?
C4 C5 H5 119.8 . . ?
C4 C5 C6 120.5(7) . . ?
C6 C5 H5 119.8 . . ?
C3 C6 C5 117.9(7) . . ?
C3 C6 C7 121.2(7) . . ?
C5 C6 C7 120.9(7) . . ?
C6 C7 H7 116.3 . . ?
C8 C7 C6 127.4(7) . . ?
C8 C7 H7 116.3 . . ?
C7 C8 H8 118.5 . . ?
C7 C8 C9 123.0(7) . . ?
C9 C8 H8 118.5 . . ?
C8 C9 H9 120.5 . . ?
N1 C9 C8 118.9(7) . . ?
N1 C9 H9 120.5 . . ?
N2 C10 H10 124.7 . . ?
N3 C10 H10 124.7 . . ?
N3 C10 N2 110.6(7) . . ?
N2 C11 H11 125.3 . . ?
N4 C11 H11 125.3 . . ?
N4 C11 N2 109.3(6) . . ?
N5 C12 Pd1 177.2(6) . . ?
N6 C13 Pd1 175.6(7) . . ?
N7 C14 Pd1 176.1(6) . . ?
N8 C15 Pd1 177.0(7) . . ?
C17 C16 H16 120.2 . . ?
C19 C16 H16 120.2 . . ?
C19 C16 C17 119.6(7) . . ?
C16 C17 H17 120.3 . . ?
C18 C17 C16 119.4(7) . . ?
C18 C17 H17 120.3 . . ?
C17 C18 H18 118.6 . . ?
C17 C18 C21 122.8(7) . . ?
C21 C18 H18 118.6 . . ?
C16 C19 H19 119.6 . . ?
C20 C19 C16 120.8(7) . . ?
C20 C19 H19 119.6 . . ?
C19 C20 H20 119.3 . . ?
C19 C20 C21 121.4(7) . . ?
C21 C20 H20 119.3 . . ?
C18 C21 C20 116.1(7) . . ?
C18 C21 C22 120.9(7) . . ?
C20 C21 C22 122.9(7) . . ?
C21 C22 H22 116.5 . . ?
C23 C22 C21 127.0(7) . . ?
C23 C22 H22 116.5 . . ?
C22 C23 H23 118.5 . . ?
C22 C23 C24 123.0(7) . . ?
C24 C23 H23 118.5 . . ?
C23 C24 H24 120.5 . . ?
N9 C24 C23 119.1(7) . . ?
N9 C24 H24 120.5 . . ?
N10 C25 H25 124.3 . . ?
N11 C25 H25 124.3 . . ?
N11 C25 N10 111.3(6) . . ?
N10 C26 H26 125.3 . . ?
N12 C26 H26 125.3 . . ?
N12 C26 N10 109.5(6) . . ?
N4 Fe1 N4 180.0(3) . 2_566 ?
N5 Fe1 N4 89.8(2) . 2_566 ?
N5 Fe1 N4 89.8(2) 2_566 . ?
N5 Fe1 N4 90.2(2) 2_566 2_566 ?
N5 Fe1 N4 90.2(2) . . ?
N5 Fe1 N5 180.0 2_566 . ?
N5 Fe1 N6 90.0(2) 2_566 2_666 ?
N5 Fe1 N6 90.0(2) . 1_455 ?
N5 Fe1 N6 90.0(2) . 2_666 ?
N5 Fe1 N6 90.0(2) 2_566 1_455 ?
N6 Fe1 N4 91.1(2) 1_455 2_566 ?
N6 Fe1 N4 88.9(2) 2_666 2_566 ?
N6 Fe1 N4 91.1(2) 2_666 . ?
N6 Fe1 N4 88.9(2) 1_455 . ?
N6 Fe1 N6 180.0 2_666 1_455 ?
N7 Fe2 N7 180.0 2_676 1_455 ?
N7 Fe2 N8 92.6(2) 2_676 . ?
N7 Fe2 N8 87.4(2) 1_455 . ?
N7 Fe2 N8 92.6(2) 1_455 2_576 ?
N7 Fe2 N8 87.4(2) 2_676 2_576 ?
N7 Fe2 N12 89.9(2) 2_676 . ?
N7 Fe2 N12 90.1(2) 2_676 2_576 ?
N7 Fe2 N12 89.9(2) 1_455 2_576 ?
N7 Fe2 N12 90.1(2) 1_455 . ?
N8 Fe2 N8 180.0(2) 2_576 . ?
N8 Fe2 N12 89.4(2) 2_576 . ?
N8 Fe2 N12 89.4(2) . 2_576 ?
N8 Fe2 N12 90.6(2) . . ?
N8 Fe2 N12 90.6(2) 2_576 2_576 ?
N12 Fe2 N12 180.0(3) . 2_576 ?
C9 N1 N2 116.6(6) . . ?
C10 N2 C11 105.6(6) . . ?
C10 N2 N1 133.2(6) . . ?
C11 N2 N1 121.2(6) . . ?
C10 N3 N4 106.8(6) . . ?
C11 N4 Fe1 129.5(5) . . ?
C11 N4 N3 107.7(6) . . ?
N3 N4 Fe1 122.7(4) . . ?
C12 N5 Fe1 178.0(7) . . ?
C13 N6 Fe1 177.7(6) . 1_655 ?
C14 N7 Fe2 163.6(6) . 1_655 ?
C15 N8 Fe2 168.6(6) . . ?
C24 N9 N10 116.8(6) . . ?
C25 N10 N9 121.0(6) . . ?
C26 N10 C25 104.8(6) . . ?
C26 N10 N9 134.1(6) . . ?
C25 N11 N12 105.6(6) . . ?
C26 N12 Fe2 126.0(4) . . ?
C26 N12 N11 108.8(6) . . ?
N11 N12 Fe2 125.1(4) . . ?
C13 Pd1 C12 90.7(3) . . ?
C13 Pd1 C14 90.9(3) . . ?
C14 Pd1 C12 177.3(2) . . ?
C15 Pd1 C12 90.8(3) . . ?
C15 Pd1 C13 176.5(3) . . ?
C15 Pd1 C14 87.5(3) . . ?
H27A C27 H27B 94.4 . . ?
H27A C27 H27C 117.2 . . ?
H27B C27 H27C 117.1 . . ?
O4 C27 H27A 113.1 . . ?
O4 C27 H27B 122.4 . . ?
O4 C27 H27C 94.4 . . ?
C27 O4 H4A 126.6 . . ?
H27B C28 H27B 180.0 . 2_365 ?
O5 C28 H27B 95.5 . . ?
O5 C28 H27B 84.5(12) . 2_365 ?
C28 O5 H5A 110.1 . . ?
H1A O1 H1B 135.0 . . ?
H2A O2 H2B 144.7 . . ?
H3A O3 H3B 127.1 . . ?

loop_
_geom_torsion_atom_site_label_1
_geom_torsion_atom_site_label_2
_geom_torsion_atom_site_label_3
_geom_torsion_atom_site_label_4
_geom_torsion
_geom_torsion_site_symmetry_1
_geom_torsion_site_symmetry_2
_geom_torsion_site_symmetry_3
_geom_torsion_site_symmetry_4
_geom_torsion_publ_flag
C1 C2 C3 C6 1.9(11) . . . . ?
C1 C4 C5 C6 1.9(12) . . . . ?
C2 C1 C4 C5 -1.4(12) . . . . ?
C2 C3 C6 C5 -1.3(11) . . . . ?
C2 C3 C6 C7 178.0(7) . . . . ?
C3 C6 C7 C8 11.9(12) . . . . ?
C4 C1 C2 C3 -0.5(12) . . . . ?
C4 C5 C6 C3 -0.6(11) . . . . ?
C4 C5 C6 C7 -179.9(7) . . . . ?
C5 C6 C7 C8 -168.8(8) . . . . ?
C6 C7 C8 C9 -177.7(7) . . . . ?
C7 C8 C9 N1 178.2(7) . . . . ?
C8 C9 N1 N2 -178.5(6) . . . . ?
C9 N1 N2 C10 -2.2(11) . . . . ?
C9 N1 N2 C11 178.4(7) . . . . ?
C10 N3 N4 C11 -1.0(8) . . . . ?
C10 N3 N4 Fe1 -178.8(5) . . . . ?
C16 C17 C18 C21 -0.6(13) . . . . ?
C16 C19 C20 C21 0.9(11) . . . . ?
C17 C16 C19 C20 0.0(11) . . . . ?
C17 C18 C21 C20 1.4(12) . . . . ?
C17 C18 C21 C22 177.2(8) . . . . ?
C18 C21 C22 C23 -175.5(8) . . . . ?
C19 C16 C17 C18 -0.2(12) . . . . ?
C19 C20 C21 C18 -1.6(11) . . . . ?
C19 C20 C21 C22 -177.2(7) . . . . ?
C20 C21 C22 C23 0.0(13) . . . . ?
C21 C22 C23 C24 179.6(7) . . . . ?
C22 C23 C24 N9 -179.8(7) . . . . ?
C23 C24 N9 N10 -179.8(6) . . . . ?
C24 N9 N10 C25 -170.1(7) . . . . ?
C24 N9 N10 C26 10.4(12) . . . . ?
C25 N11 N12 C26 -0.8(8) . . . . ?
C25 N11 N12 Fe2 174.9(5) . . . . ?
N2 C10 N3 N4 1.4(8) . . . . ?
N2 C11 N4 Fe1 177.8(4) . . . . ?
N2 C11 N4 N3 0.2(7) . . . . ?
N3 C10 N2 C11 -1.3(8) . . . . ?
N3 C10 N2 N1 179.3(7) . . . . ?
N4 C11 N2 C10 0.6(8) . . . . ?
N4 C11 N2 N1 -179.8(6) . . . . ?
N10 C25 N11 N12 0.2(8) . . . . ?
N10 C26 N12 Fe2 -174.5(4) . . . . ?
N10 C26 N12 N11 1.1(8) . . . . ?
N11 C25 N10 C26 0.5(9) . . . . ?
N11 C25 N10 N9 -179.1(6) . . . . ?
N12 C26 N10 C25 -1.0(8) . . . . ?
N12 C26 N10 N9 178.6(7) . . . . ?

_shelx_res_file                  
;
TITL 2_a.res in P-1
    120k.res
    created by SHELXL-2016/6 at 19:16:44 on 22-May-2024
REM Old TITL 2 in P-1
REM SHELXT solution in P-1
REM R1 0.128, Rweak 0.006, Alpha 0.072, Orientation as input
REM Formula found by SHELXT: C30 N14 Fe Pd
CELL 0.71073 7.278 14.5 15.347 104.595 99.884 90.315
ZERR 2 0.0015 0.0029 0.0031 0.03 0.03 0.03
LATT 1
SFAC C H Fe N O Pd
UNIT 55 61 2 24 9 2
EQIV $1 -2-X,1-Y,-Z
ISOR 0.01 0.02 O5 C28 O5
ISOR 0.001 0.002 C27 O4
DFIX 1.3 O4 C27

L.S. 20 0 0
PLAN  99
TEMP -153.15
CONF
FREE O5 H27b
FREE C28 C27_$1
FREE C28 C27
FREE C28 H27b_$1
FREE C28 H27b
list 4
MORE -1
BOND $H
fmap 2 53
acta
SHEL 999 0.84
REM <olex2.extras>
REM <HklSrc "%.\\120K.hkl">
REM </olex2.extras>

WGHT    0.161600    2.566800
FVAR       0.39517
C1    1   -0.501350   -0.075279   -0.295741    11.00000    0.04170    0.06097 =
         0.04930   -0.00513    0.01068    0.00581
AFIX  43
H1    2   -0.547107   -0.129145   -0.344799    11.00000   -1.20000
AFIX   0
C2    1   -0.502936   -0.077366   -0.206111    11.00000    0.04896    0.04902 =
         0.05496    0.00315    0.01582    0.00204
AFIX  43
H2    2   -0.550967   -0.132706   -0.193461    11.00000   -1.20000
AFIX   0
C3    1   -0.434346    0.001402   -0.134754    11.00000    0.04253    0.06148 =
         0.04439    0.00201    0.02030    0.00287
AFIX  43
H3    2   -0.432638   -0.001529   -0.073477    11.00000   -1.20000
AFIX   0
C4    1   -0.431861    0.006746   -0.313042    11.00000    0.05183    0.06366 =
         0.04276    0.00740    0.01174    0.01336
AFIX  43
H4    2   -0.427974    0.008044   -0.374281    11.00000   -1.20000
AFIX   0
C5    1   -0.368626    0.086094   -0.242597    11.00000    0.04522    0.05743 =
         0.04328    0.00841    0.01083    0.00197
AFIX  43
H5    2   -0.325249    0.142066   -0.255875    11.00000   -1.20000
AFIX   0
C6    1   -0.367879    0.084766   -0.151162    11.00000    0.03621    0.06280 =
         0.04092    0.00364    0.01061    0.00561
C7    1   -0.301319    0.168662   -0.075995    11.00000    0.04022    0.05215 =
         0.04620   -0.00235    0.01128   -0.00297
AFIX  43
H7    2   -0.281365    0.226244   -0.092649    11.00000   -1.20000
AFIX   0
C8    1   -0.265894    0.173413    0.012229    11.00000    0.04515    0.05136 =
         0.03816   -0.00232    0.01474    0.00054
AFIX  43
H8    2   -0.280015    0.116615    0.031119    11.00000   -1.20000
AFIX   0
C9    1   -0.206774    0.260755    0.081276    11.00000    0.04569    0.05050 =
         0.05055    0.00597    0.01542    0.00405
AFIX  43
H9    2   -0.187957    0.318390    0.064515    11.00000   -1.20000
AFIX   0
C10   1   -0.090961    0.436316    0.222604    11.00000    0.04801    0.04836 =
         0.04669    0.00672    0.01162    0.00032
AFIX  43
H10   2   -0.096585    0.453254    0.166338    11.00000   -1.20000
AFIX   0
C11   1   -0.099084    0.353819    0.321726    11.00000    0.03650    0.04696 =
         0.04172    0.00515    0.01427    0.00170
AFIX  43
H11   2   -0.112467    0.302396    0.348544    11.00000   -1.20000
AFIX   0
C12   1    0.300525    0.639555    0.476341    11.00000    0.03741    0.04203 =
         0.04522    0.00976    0.01656    0.00673
C13   1    0.688897    0.640255    0.472212    11.00000    0.03650    0.03896 =
         0.04169    0.00309    0.01606    0.00000
C14   1    0.675956    0.831176    0.456401    11.00000    0.03783    0.04053 =
         0.04801    0.01335    0.02245    0.00675
C15   1    0.300723    0.830860    0.462771    11.00000    0.03529    0.03769 =
         0.04767    0.00379    0.01713    0.00096
C16   1   -0.427140    0.584230   -0.326484    11.00000    0.04755    0.05731 =
         0.04529    0.00340    0.00972    0.00904
AFIX  43
H16   2   -0.459223    0.551884   -0.389501    11.00000   -1.20000
AFIX   0
C17   1   -0.466405    0.541030   -0.260224    11.00000    0.05098    0.05321 =
         0.04966    0.00281    0.01141   -0.00245
AFIX  43
H17   2   -0.525873    0.479010   -0.277498    11.00000   -1.20000
AFIX   0
C18   1   -0.418223    0.589040   -0.169006    11.00000    0.05127    0.06818 =
         0.05196    0.01501    0.01688    0.00416
AFIX  43
H18   2   -0.446858    0.559018   -0.124292    11.00000   -1.20000
AFIX   0
C19   1   -0.341680    0.673963   -0.300368    11.00000    0.04878    0.06015 =
         0.04674    0.01093    0.02283    0.01533
AFIX  43
H19   2   -0.314838    0.703568   -0.345692    11.00000   -1.20000
AFIX   0
C20   1   -0.294570    0.721402   -0.209667    11.00000    0.04324    0.05644 =
         0.04711    0.00594    0.01599    0.00601
AFIX  43
H20   2   -0.237127    0.783834   -0.193268    11.00000   -1.20000
AFIX   0
C21   1   -0.329706    0.679326   -0.139875    11.00000    0.03443    0.05545 =
         0.04009    0.00276    0.01149    0.00237
C22   1   -0.289652    0.728419   -0.044492    11.00000    0.04958    0.06160 =
         0.04579    0.00997    0.01952    0.00443
AFIX  43
H22   2   -0.318360    0.694057   -0.002972    11.00000   -1.20000
AFIX   0
C23   1   -0.215512    0.818245   -0.007458    11.00000    0.03668    0.06242 =
         0.04454    0.00836    0.01330    0.00290
AFIX  43
H23   2   -0.184600    0.854277   -0.047221    11.00000   -1.20000
AFIX   0
C24   1   -0.181181    0.861890    0.089449    11.00000    0.04545    0.05692 =
         0.04665    0.00488    0.01698    0.00599
AFIX  43
H24   2   -0.210184    0.827606    0.130975    11.00000   -1.20000
AFIX   0
C25   1   -0.031726    1.081744    0.250473    11.00000    0.04875    0.04436 =
         0.05644    0.01090    0.01612   -0.00369
AFIX  43
H25   2   -0.018481    1.126354    0.215744    11.00000   -1.20000
AFIX   0
C26   1   -0.084048    0.950508    0.285981    11.00000    0.04545    0.04764 =
         0.04760    0.01457    0.01761    0.00624
AFIX  43
H26   2   -0.115013    0.885824    0.282629    11.00000   -1.20000
AFIX   0
FE1   3    0.000000    0.500000    0.500000    10.50000    0.03185    0.03865 =
         0.04019    0.00467    0.01433    0.00337
FE2   3    0.000000    1.000000    0.500000    10.50000    0.03258    0.03824 =
         0.04295    0.00566    0.01497    0.00396
N1    4   -0.179969    0.259505    0.165617    11.00000    0.05179    0.04644 =
         0.04046   -0.00207    0.01135    0.00182
N2    4   -0.126774    0.347006    0.230093    11.00000    0.04653    0.04320 =
         0.04371    0.00122    0.01514    0.00117
N3    4   -0.047951    0.495434    0.302922    11.00000    0.04553    0.04561 =
         0.04797    0.00942    0.01388    0.00104
N4    4   -0.051208    0.442274    0.366872    11.00000    0.03545    0.04570 =
         0.04022    0.00719    0.01326    0.00273
N5    4    0.186220    0.588521    0.484457    11.00000    0.04255    0.03823 =
         0.03988    0.00364    0.01475    0.00748
N6    4    0.807167    0.589718    0.482827    11.00000    0.03605    0.04241 =
         0.03740    0.00671    0.01684    0.00117
N7    4    0.782034    0.888763    0.457302    11.00000    0.03388    0.04794 =
         0.04148    0.00604    0.01164    0.00319
N8    4    0.194738    0.889697    0.465885    11.00000    0.03622    0.04615 =
         0.04589    0.00656    0.01409    0.00271
N9    4   -0.110650    0.948001    0.119070    11.00000    0.04609    0.05690 =
         0.03772    0.00332    0.01034    0.00247
N10   4   -0.079622    0.986731    0.213362    11.00000    0.04390    0.04626 =
         0.04168    0.00551    0.01412    0.00507
N11   4   -0.006735    1.103043    0.339226    11.00000    0.04480    0.04911 =
         0.04478    0.01073    0.01053   -0.00060
N12   4   -0.039179    1.018169    0.361478    11.00000    0.03693    0.04351 =
         0.04217    0.00645    0.01427    0.00316
PD1   6    0.490246    0.733235    0.463910    11.00000    0.03089    0.03813 =
         0.04049    0.00523    0.01391    0.00382

C27   1   -0.859836    0.438203   -0.071764    11.00000    0.13624    0.13538 =
         0.13345    0.03542    0.02435    0.00915
AFIX   3
H27A  2   -0.902946    0.409543   -0.130774    11.00000   -1.50000
H27B  2   -0.955046    0.481383   -0.066814    11.00000   -1.50000
H27C  2   -0.846266    0.404603   -0.036154    11.00000   -1.50000
AFIX   0
O4    5   -0.666814    0.468555   -0.054216    11.00000    0.14810    0.14525 =
         0.14305    0.03915    0.02675    0.00152
AFIX   3
H4A   2   -0.594114    0.441615   -0.048526    11.00000   -1.50000
AFIX   0

C28   1   -1.000000    0.500000    0.000000    10.50000    0.19536    0.23025 =
         0.16479    0.06705    0.05071    0.09186
PART -1
O5    5   -1.128785    0.432692   -0.020786    10.50000    0.14831    0.07230 =
         0.10740    0.02855   -0.02591   -0.03472
AFIX   3
H5A   2   -1.210276    0.447622    0.012304    10.50000   -1.50000
AFIX   0

PART 0
O1    5   -0.038221    0.694822    0.326360    11.00000    0.04002    0.03304 =
         0.10368    0.00309    0.00979    0.00152
AFIX   3
H1A   2   -0.040871    0.644452    0.325470    11.00000   -1.50000
H1B   2   -0.098241    0.729311    0.332300    11.00000   -1.50000
AFIX   0

O2    5   -0.360868    0.695365    0.198140    11.00000    0.07359    0.10398 =
         0.08354    0.03330    0.02612    0.01494
AFIX   3
H2A   2   -0.310698    0.683405    0.162290    11.00000   -1.50000
H2B   2   -0.469088    0.690095    0.213650    11.00000   -1.50000
AFIX   0

O3    5   -0.249721    0.345418   -0.214784    11.00000    0.08356    0.10755 =
         0.10152    0.00843    0.03104    0.00521
AFIX   3
H3A   2   -0.221701    0.389718   -0.175104    11.00000   -1.50000
H3B   2   -0.187541    0.304238   -0.231774    11.00000   -1.50000
AFIX   0
HKLF 4


REM  2_a.res in P-1
REM R1 =  0.0761 for    4308 Fo > 4sig(Fo)  and  0.0826 for all    4910 data
REM    424 parameters refined using     25 restraints

END

WGHT      0.1616      2.5780

REM Highest difference peak  2.202,  deepest hole -1.984,  1-sigma level  0.166
Q1    1   0.5167  0.6713  0.4799  11.00000  0.05    2.20
Q2    1   0.4877  0.7991  0.4533  11.00000  0.05    2.11
Q3    1   0.0270  0.4377  0.5167  11.00000  0.05    1.26
Q4    1   0.0309  0.9402  0.5177  11.00000  0.05    1.02
Q5    1   0.5305  0.7598  0.5381  11.00000  0.05    0.79
Q6    1   0.3081  0.7606  0.4631  11.00000  0.05    0.75
Q7    1   0.6729  0.7020  0.4618  11.00000  0.05    0.75
Q8    1  -0.7442  0.4819 -0.0577  11.00000  0.05    0.72
Q9    1  -0.0158  0.7059  0.3765  11.00000  0.05    0.62
Q10   1   0.4576  0.7101  0.3972  11.00000  0.05    0.62
Q11   1   0.5013  0.6067  0.4638  11.00000  0.05    0.60
Q12   1  -0.0246  0.4772  0.4370  11.00000  0.05    0.57
Q13   1   0.7561  0.6476  0.4629  11.00000  0.05    0.55
Q14   1   0.8160  0.5325  0.4980  11.00000  0.05    0.54
Q15   1   0.4642  0.8516  0.4523  11.00000  0.05    0.53
Q16   1  -0.0794  0.6775  0.3072  11.00000  0.05    0.48
Q17   1   0.7641  0.9558  0.4547  11.00000  0.05    0.47
Q18   1  -0.1492  0.3636 -0.1437  11.00000  0.05    0.47
Q19   1   0.2125  0.8185  0.4755  11.00000  0.05    0.46
Q20   1  -0.5663 -0.0301 -0.3145  11.00000  0.05    0.45
Q21   1  -0.9049  0.4263 -0.0809  11.00000  0.05    0.43
Q22   1  -0.5190 -0.0370 -0.3055  11.00000  0.05    0.43
Q23   1  -0.1138  0.3948  0.2214  11.00000  0.05    0.42
Q24   1   0.2520  0.6385  0.4827  11.00000  0.05    0.42
Q25   1  -1.0791  0.4379 -0.0385  11.00000  0.05    0.42
Q26   1   0.5870  0.8214  0.5235  11.00000  0.05    0.41
Q27   1  -0.1461  0.9971  0.1059  11.00000  0.05    0.41
Q28   1  -0.6727  0.3828 -0.3055  11.00000  0.05    0.40
Q29   1  -0.0515  0.7147  0.3124  11.00000  0.05    0.40
Q30   1   0.0272  0.7224  0.3202  11.00000  0.05    0.40
Q31   1  -0.0021  0.8659  0.4979  11.00000  0.05    0.39
Q32   1   0.8255  0.8181  0.4755  11.00000  0.05    0.38
Q33   1  -0.0958  0.9850  0.1167  11.00000  0.05    0.38
Q34   1  -0.0400  1.1383  0.2359  11.00000  0.05    0.38
Q35   1  -0.2400  0.2028 -0.0815  11.00000  0.05    0.37
Q36   1   0.0439  1.0424  0.3508  11.00000  0.05    0.37
Q37   1  -0.0262  0.9775  0.4324  11.00000  0.05    0.37
Q38   1   0.3645  0.7532  0.3820  11.00000  0.05    0.37
Q39   1  -0.7124 -0.1075 -0.4038  11.00000  0.05    0.36
Q40   1  -0.2284  0.7380 -0.0157  11.00000  0.05    0.36
Q41   1   0.1433  0.7306  0.4392  11.00000  0.05    0.36
Q42   1   0.6340  0.7133  0.5484  11.00000  0.05    0.36
Q43   1   0.0128  0.6796  0.3119  11.00000  0.05    0.36
Q44   1  -0.5787 -0.1220 -0.2932  11.00000  0.05    0.35
Q45   1  -0.4117  0.0671 -0.1433  11.00000  0.05    0.34
Q46   1   0.8173  0.7493  0.4948  11.00000  0.05    0.34
Q47   1  -0.0444  1.0476  0.2268  11.00000  0.05    0.34
Q48   1   0.4025  0.6402  0.4163  11.00000  0.05    0.34
Q49   1   0.8941  0.9206  0.4393  11.00000  0.05    0.34
Q50   1   0.7641  0.8754  0.5602  11.00000  0.05    0.33
Q51   1  -0.2718 -0.0209 -0.3391  11.00000  0.05    0.33
Q52   1   0.2185  1.1441  0.3114  11.00000  0.05    0.33
Q53   1  -0.2176  0.2208  0.0193  11.00000  0.05    0.33
Q54   1   0.0053  0.8376  0.4198  11.00000  0.05    0.33
Q55   1  -0.0139  0.2386 -0.0973  11.00000  0.05    0.33
Q56   1  -0.5378 -0.0825 -0.3835  11.00000  0.05    0.32
Q57   1  -0.2983  0.7796 -0.0478  11.00000  0.05    0.32
Q58   1   0.1573  1.0448  0.2641  11.00000  0.05    0.32
Q59   1   0.0460  0.9051  0.1120  11.00000  0.05    0.32
Q60   1   0.2690  0.9471  0.4558  11.00000  0.05    0.31
Q61   1   0.7853  0.6908  0.4354  11.00000  0.05    0.31
Q62   1  -0.3456  0.0195 -0.1376  11.00000  0.05    0.31
Q63   1   0.6118  0.8950  0.3838  11.00000  0.05    0.31
Q64   1  -0.7184 -0.0764 -0.3198  11.00000  0.05    0.31
Q65   1   0.7429  0.5777  0.5018  11.00000  0.05    0.31
Q66   1  -0.1392  0.7806  0.0990  11.00000  0.05    0.31
Q67   1  -0.0825  0.1632  0.1192  11.00000  0.05    0.31
Q68   1  -0.2391  0.4804 -0.3354  11.00000  0.05    0.31
Q69   1  -0.7206 -0.1580 -0.3775  11.00000  0.05    0.31
Q70   1   0.1161  0.7851  0.4059  11.00000  0.05    0.30
Q71   1  -0.4408  0.5669 -0.3453  11.00000  0.05    0.30
Q72   1   0.1930  0.5346  0.4954  11.00000  0.05    0.30
Q73   1  -0.6047  0.5746 -0.2728  11.00000  0.05    0.30
Q74   1  -0.5558  0.4292 -0.2794  11.00000  0.05    0.30
Q75   1  -0.6890  0.0043 -0.3936  11.00000  0.05    0.30
Q76   1  -0.3366  0.7226  0.2742  11.00000  0.05    0.30
Q77   1   0.1825  0.7416  0.4987  11.00000  0.05    0.30
Q78   1  -0.4607  0.7185 -0.3752  11.00000  0.05    0.30
Q79   1  -0.3829  0.7155  0.2645  11.00000  0.05    0.30
Q80   1   0.7875  0.7347  0.4272  11.00000  0.05    0.30
Q81   1  -0.0455  0.9588  0.3691  11.00000  0.05    0.29
Q82   1  -0.4713  0.4552 -0.2585  11.00000  0.05    0.29
Q83   1  -0.0358  0.3392  0.0796  11.00000  0.05    0.29
Q84   1   0.0511  0.4348  0.1609  11.00000  0.05    0.29
Q85   1  -0.4878  0.7644  0.0338  11.00000  0.05    0.29
Q86   1  -0.3271  0.3758  0.0854  11.00000  0.05    0.29
Q87   1  -0.2004  0.6970 -0.1638  11.00000  0.05    0.29
Q88   1  -1.0068  0.3538 -0.1000  11.00000  0.05    0.29
Q89   1  -0.2131  0.6537 -0.3773  11.00000  0.05    0.29
Q90   1   0.1488  1.1566  0.3780  11.00000  0.05    0.29
Q91   1  -0.7258 -0.1041 -0.2884  11.00000  0.05    0.29
Q92   1  -0.2796 -0.0578 -0.3030  11.00000  0.05    0.29
Q93   1  -0.4706 -0.0037 -0.1179  11.00000  0.05    0.29
Q94   1  -0.5981 -0.1238 -0.1947  11.00000  0.05    0.29
Q95   1  -0.1686  0.9561  0.3753  11.00000  0.05    0.29
Q96   1  -0.6339 -0.0756 -0.3829  11.00000  0.05    0.29
Q97   1  -0.4370  0.2441  0.0415  11.00000  0.05    0.28
Q98   1  -0.2922  0.2248  0.2745  11.00000  0.05    0.28
Q99   1  -0.0711  1.0752  0.3423  11.00000  0.05    0.28
;
_shelx_res_checksum              19326
_olex2_submission_special_instructions 'No special instructions were received'

# start Validation Reply Form
_vrf_PLAT029_120k                
;
PROBLEM: _diffrn_measured_fraction_theta_full value Low .      0.899 Why?  
RESPONSE: The dataset was collected on the beamline equipped with 1-axis. 
goniometer, which allows phi-scans. The orientation of the small-molecule 
crystal did  not allowed to collect 100 % of reflections in this regime, 
especially the low symmetry of crystal.
;
# end Validation Reply Form
####################################################################### 
# 
# This file contains crystal structure data downloaded from the 
# Cambridge Structural Database (CSD) hosted by the Cambridge 
# Crystallographic Data Centre (CCDC).
# 
# Full information about CCDC data access policies and citation 
# guidelines are available at http://www.ccdc.cam.ac.uk/access/V1 
# 
# Audit and citation data items may have been added by the CCDC. 
# Please retain this information to preserve the provenance of 
# this file and to allow appropriate attribution of the data. 
# 
#######################################################################

data_150k
_database_code_depnum_ccdc_archive 'CCDC 2350745'
loop_
_audit_author_name
_audit_author_address
'J. P. Xue'
;Ningbo University
China
;
_audit_update_record             
;
2024-05-23 deposited with the CCDC.	2025-07-21 downloaded from the CCDC.
;
_audit_creation_date             2024-05-22
_audit_creation_method           
;
Olex2 1.5
(compiled 2023.08.24 svn.re1ec1418 for OlexSys, GUI svn.r6817)
;
_shelx_SHELXL_version_number     2016/6
_chemical_name_common            ?
_chemical_name_systematic        ?
_chemical_formula_moiety         
'C26 H20 Fe N12 Pd, C H4 O, 0.5(C H O), 3(H2 O)'
_chemical_formula_sum            'C27.50 H30.50 Fe N12 O4.50 Pd'
_chemical_formula_weight         763.39
_chemical_melting_point          ?
loop_
_atom_type_symbol
_atom_type_description
_atom_type_scat_dispersion_real
_atom_type_scat_dispersion_imag
_atom_type_scat_source
C C 0.0033 0.0016 'International Tables Vol C Tables 4.2.6.8 and 6.1.1.4'
H H 0.0000 0.0000 'International Tables Vol C Tables 4.2.6.8 and 6.1.1.4'
Fe Fe 0.3463 0.8444 'International Tables Vol C Tables 4.2.6.8 and 6.1.1.4'
N N 0.0061 0.0033 'International Tables Vol C Tables 4.2.6.8 and 6.1.1.4'
O O 0.0106 0.0060 'International Tables Vol C Tables 4.2.6.8 and 6.1.1.4'
Pd Pd -0.9988 1.0072 'International Tables Vol C Tables 4.2.6.8 and 6.1.1.4'

_shelx_space_group_comment       
;
The symmetry employed for this shelxl refinement is uniquely defined
by the following loop, which should always be used as a source of
symmetry information in preference to the above space-group names.
They are only intended as comments.
;
_space_group_crystal_system      triclinic
_space_group_IT_number           2
_space_group_name_H-M_alt        'P -1'
_space_group_name_Hall           '-P 1'
loop_
_space_group_symop_operation_xyz
'x, y, z'
'-x, -y, -z'

_cell_length_a                   7.2770(15)
_cell_length_b                   14.509(3)
_cell_length_c                   15.381(3)
_cell_angle_alpha                104.67(3)
_cell_angle_beta                 99.99(3)
_cell_angle_gamma                90.32(3)
_cell_volume                     1545.1(6)
_cell_formula_units_Z            2
_cell_measurement_reflns_used    11173
_cell_measurement_temperature    150
_cell_measurement_theta_max      26.00
_cell_measurement_theta_min      3.14
_shelx_estimated_absorpt_T_max   ?
_shelx_estimated_absorpt_T_min   ?
_exptl_absorpt_coefficient_mu    1.109
_exptl_absorpt_correction_T_max  ?
_exptl_absorpt_correction_T_min  ?
_exptl_absorpt_correction_type   none
_exptl_absorpt_process_details   ?
_exptl_absorpt_special_details   ?
_exptl_crystal_colour            'clear dark red'
_exptl_crystal_colour_lustre     clear
_exptl_crystal_colour_modifier   dark
_exptl_crystal_colour_primary    red
_exptl_crystal_density_diffrn    1.641
_exptl_crystal_density_meas      ?
_exptl_crystal_density_method    ?
_exptl_crystal_description       plate
_exptl_crystal_F_000             775
_exptl_crystal_size_max          ?
_exptl_crystal_size_mid          ?
_exptl_crystal_size_min          ?
_exptl_transmission_factor_max   ?
_exptl_transmission_factor_min   ?
_diffrn_reflns_av_R_equivalents  0.0549
_diffrn_reflns_av_unetI/netI     0.0621
_diffrn_reflns_Laue_measured_fraction_full 0.912
_diffrn_reflns_Laue_measured_fraction_max 0.912
_diffrn_reflns_limit_h_max       8
_diffrn_reflns_limit_h_min       -8
_diffrn_reflns_limit_k_max       17
_diffrn_reflns_limit_k_min       -17
_diffrn_reflns_limit_l_max       18
_diffrn_reflns_limit_l_min       -18
_diffrn_reflns_number            9540
_diffrn_reflns_point_group_measured_fraction_full 0.912
_diffrn_reflns_point_group_measured_fraction_max 0.912
_diffrn_reflns_theta_full        25.022
_diffrn_reflns_theta_max         25.022
_diffrn_reflns_theta_min         1.391
_diffrn_ambient_temperature      150
_diffrn_detector_area_resol_mean ?
_diffrn_measured_fraction_theta_full 0.912
_diffrn_measured_fraction_theta_max 0.912
_diffrn_measurement_device_type  'Bruker P4'
_diffrn_measurement_method       '\w scans'
_diffrn_radiation_monochromator  graphite
_diffrn_radiation_type           MoK\a
_diffrn_radiation_wavelength     0.71073
_diffrn_source                   ?
_reflns_Friedel_coverage         0.000
_reflns_Friedel_fraction_full    .
_reflns_Friedel_fraction_max     .
_reflns_number_gt                4422
_reflns_number_total             4992
_reflns_special_details          
;
 Reflections were merged by SHELXL according to the crystal
 class for the calculation of statistics and refinement.
 
 _reflns_Friedel_fraction is defined as the number of unique
 Friedel pairs measured divided by the number that would be
 possible theoretically, ignoring centric projections and
 systematic absences.
;
_reflns_threshold_expression     'I > 2\s(I)'
_computing_cell_refinement       ?
_computing_data_collection       ?
_computing_data_reduction        ?
_computing_molecular_graphics    'Olex2 1.5 (Dolomanov et al., 2009)'
_computing_publication_material  'Olex2 1.5 (Dolomanov et al., 2009)'
_computing_structure_refinement  'SHELXL 2016/6 (Sheldrick, 2015)'
_computing_structure_solution    'olex2.solve 1.5 (Bourhis et al., 2015)'
_refine_diff_density_max         1.958
_refine_diff_density_min         -1.661
_refine_diff_density_rms         0.153
_refine_ls_extinction_coef       .
_refine_ls_extinction_method     none
_refine_ls_goodness_of_fit_ref   1.038
_refine_ls_hydrogen_treatment    constr
_refine_ls_matrix_type           full
_refine_ls_number_parameters     424
_refine_ls_number_reflns         4992
_refine_ls_number_restraints     25
_refine_ls_R_factor_all          0.0748
_refine_ls_R_factor_gt           0.0699
_refine_ls_restrained_S_all      1.043
_refine_ls_shift/su_max          0.001
_refine_ls_shift/su_mean         0.000
_refine_ls_structure_factor_coef Fsqd
_refine_ls_weighting_details     
'w=1/[\s^2^(Fo^2^)+(0.1445P)^2^+2.4883P] where P=(Fo^2^+2Fc^2^)/3'
_refine_ls_weighting_scheme      calc
_refine_ls_wR_factor_gt          0.1940
_refine_ls_wR_factor_ref         0.2012
_refine_special_details          ?
_olex2_refinement_description    
;
1. Fixed Uiso
 At 1.2 times of:
  All C(H) groups
 At 1.5 times of:
  All C(H,H,H) groups, All O(H) groups, All O(H,H) groups
2. Restrained distances
 O4-C28
 1.3 with sigma of 0.02
3. Uiso/Uaniso restraints and constraints
Uanis(C28) \\sim Ueq, Uanis(O4) \\sim Ueq: with sigma of 0.001 and sigma for
terminal atoms of 0.002
Uanis(C27) \\sim Ueq, Uanis(O5) \\sim Ueq: with sigma of 0.01 and sigma for
terminal atoms of 0.02
4. Others
 Fixed Sof: O5(0.5) H5A(0.5)
5.a Riding coordinates:
 C28(H28A,H28B,H28C), O4(H4A), O5(H5A), O2(H2A,H2B), O1(H1A,H1B), O3(H3A,H3B)
5.b Aromatic/amide H refined with riding coordinates:
 C1(H1), C2(H2), C3(H3), C4(H4), C5(H5), C7(H7), C8(H8), C9(H9), C10(H10),
 C11(H11), C16(H16), C17(H17), C18(H18), C19(H19), C20(H20), C22(H22), C23(H23),
  C24(H24), C25(H25), C26(H26)
;
_atom_sites_solution_hydrogens   mixed
_atom_sites_solution_primary     iterative
_atom_sites_solution_secondary   ?
loop_
_atom_site_label
_atom_site_type_symbol
_atom_site_fract_x
_atom_site_fract_y
_atom_site_fract_z
_atom_site_U_iso_or_equiv
_atom_site_adp_type
_atom_site_occupancy
_atom_site_site_symmetry_order
_atom_site_calc_flag
_atom_site_refinement_flags_posn
_atom_site_refinement_flags_adp
_atom_site_refinement_flags_occupancy
_atom_site_disorder_assembly
_atom_site_disorder_group
C1 C 0.4991(9) -0.0748(5) -0.2956(5) 0.0522(16) Uani 1 1 d . . . . .
H1 H 0.454273 -0.128775 -0.344691 0.063 Uiso 1 1 calc R U . . .
C2 C 0.4971(10) -0.0773(5) -0.2065(5) 0.0538(17) Uani 1 1 d . . . . .
H2 H 0.449170 -0.132807 -0.194311 0.065 Uiso 1 1 calc R U . . .
C3 C 0.5652(10) 0.0013(5) -0.1348(5) 0.0530(16) Uani 1 1 d . . . . .
H3 H 0.566137 -0.001804 -0.073806 0.064 Uiso 1 1 calc R U . . .
C4 C 0.5674(10) 0.0074(5) -0.3128(5) 0.0517(16) Uani 1 1 d . . . . .
H4 H 0.570331 0.009157 -0.373868 0.062 Uiso 1 1 calc R U . . .
C5 C 0.6311(10) 0.0869(5) -0.2414(5) 0.0511(16) Uani 1 1 d . . . . .
H5 H 0.674428 0.143256 -0.253870 0.061 Uiso 1 1 calc R U . . .
C6 C 0.6318(10) 0.0842(5) -0.1507(5) 0.0497(15) Uani 1 1 d . . . . .
C7 C 0.6979(10) 0.1687(5) -0.0753(5) 0.0494(15) Uani 1 1 d . . . . .
H7 H 0.718171 0.226260 -0.091714 0.059 Uiso 1 1 calc R U . . .
C8 C 0.7319(10) 0.1731(5) 0.0122(5) 0.0518(16) Uani 1 1 d . . . . .
H8 H 0.716721 0.116224 0.030601 0.062 Uiso 1 1 calc R U . . .
C9 C 0.7918(9) 0.2608(5) 0.0823(5) 0.0487(15) Uani 1 1 d . . . . .
H9 H 0.810698 0.318424 0.065675 0.058 Uiso 1 1 calc R U . . .
C10 C 0.9072(10) 0.4360(5) 0.2236(5) 0.0493(15) Uani 1 1 d . . . . .
H10 H 0.900241 0.453101 0.167488 0.059 Uiso 1 1 calc R U . . .
C11 C 0.9000(9) 0.3537(4) 0.3212(4) 0.0408(13) Uani 1 1 d . . . . .
H11 H 0.886564 0.302098 0.347650 0.049 Uiso 1 1 calc R U . . .
C12 C 1.2999(9) 0.6398(4) 0.4772(4) 0.0387(13) Uani 1 1 d . . . . .
C13 C 1.6889(9) 0.6399(4) 0.4722(4) 0.0388(13) Uani 1 1 d . . . . .
C14 C 1.6760(9) 0.8308(4) 0.4568(4) 0.0396(13) Uani 1 1 d . . . . .
C15 C 1.3013(9) 0.8310(4) 0.4630(4) 0.0389(13) Uani 1 1 d . . . . .
C16 C 0.5751(10) 0.5844(5) -0.3259(5) 0.0531(16) Uani 1 1 d . . . . .
H16 H 0.541900 0.552414 -0.388847 0.064 Uiso 1 1 calc R U . . .
C17 C 0.5377(11) 0.5401(5) -0.2591(5) 0.0566(17) Uani 1 1 d . . . . .
H17 H 0.481617 0.477352 -0.276201 0.068 Uiso 1 1 calc R U . . .
C18 C 0.5836(11) 0.5890(5) -0.1685(5) 0.0583(18) Uani 1 1 d . . . . .
H18 H 0.553307 0.559754 -0.123723 0.070 Uiso 1 1 calc R U . . .
C19 C 0.6596(10) 0.6739(5) -0.2996(5) 0.0559(17) Uani 1 1 d . . . . .
H19 H 0.687027 0.703393 -0.344702 0.067 Uiso 1 1 calc R U . . .
C20 C 0.7054(10) 0.7217(5) -0.2091(5) 0.0517(16) Uani 1 1 d . . . . .
H20 H 0.760510 0.784670 -0.192725 0.062 Uiso 1 1 calc R U . . .
C21 C 0.6725(9) 0.6794(5) -0.1396(5) 0.0473(15) Uani 1 1 d . . . . .
C22 C 0.7127(10) 0.7279(5) -0.0443(5) 0.0530(16) Uani 1 1 d . . . . .
H22 H 0.684697 0.693295 -0.002934 0.064 Uiso 1 1 calc R U . . .
C23 C 0.7866(10) 0.8180(5) -0.0074(5) 0.0532(16) Uani 1 1 d . . . . .
H23 H 0.817537 0.853958 -0.047011 0.064 Uiso 1 1 calc R U . . .
C24 C 0.8202(10) 0.8617(5) 0.0895(5) 0.0516(16) Uani 1 1 d . . . . .
H24 H 0.791942 0.827115 0.130824 0.062 Uiso 1 1 calc R U . . .
C25 C 0.9691(10) 1.0807(5) 0.2503(5) 0.0471(15) Uani 1 1 d . . . . .
H25 H 0.983634 1.125047 0.215561 0.057 Uiso 1 1 calc R U . . .
C26 C 0.9176(10) 0.9502(5) 0.2870(4) 0.0462(15) Uani 1 1 d . . . . .
H26 H 0.887123 0.885517 0.283863 0.055 Uiso 1 1 calc R U . . .
Fe1 Fe 1.000000 0.500000 0.500000 0.0360(3) Uani 1 2 d S . P . .
Fe2 Fe 1.000000 1.000000 0.500000 0.0371(3) Uani 1 2 d S . P . .
N1 N 0.8189(9) 0.2601(4) 0.1662(4) 0.0509(13) Uani 1 1 d . . . . .
N2 N 0.8723(8) 0.3474(4) 0.2306(4) 0.0439(12) Uani 1 1 d . . . . .
N3 N 0.9518(8) 0.4951(4) 0.3038(4) 0.0446(12) Uani 1 1 d . . . . .
N4 N 0.9486(7) 0.4429(3) 0.3673(4) 0.0410(11) Uani 1 1 d . . . . .
N5 N 1.1870(8) 0.5886(4) 0.4844(3) 0.0390(11) Uani 1 1 d . . . . .
N6 N 1.8077(7) 0.5901(4) 0.4831(4) 0.0380(11) Uani 1 1 d . . . . .
N7 N 1.7812(8) 0.8894(4) 0.4573(4) 0.0433(12) Uani 1 1 d . . . . .
N8 N 1.1944(8) 0.8903(4) 0.4669(4) 0.0446(12) Uani 1 1 d . . . . .
N9 N 0.8888(8) 0.9478(4) 0.1193(4) 0.0504(13) Uani 1 1 d . . . . .
N10 N 0.9205(8) 0.9865(4) 0.2135(4) 0.0460(12) Uani 1 1 d . . . . .
N11 N 0.9934(8) 1.1025(4) 0.3395(4) 0.0480(13) Uani 1 1 d . . . . .
N12 N 0.9628(7) 1.0176(3) 0.3618(3) 0.0413(11) Uani 1 1 d . . . . .
Pd1 Pd 1.49027(6) 0.73342(3) 0.46449(3) 0.0358(2) Uani 1 1 d . . . . .
C28 C 0.8537(19) 0.5619(11) 0.0716(12) 0.144(6) Uani 1 1 d D U . . .
H28A H 0.864199 0.593947 0.032998 0.216 Uiso 1 1 d R U . . .
H28B H 0.910199 0.584997 0.128888 0.216 Uiso 1 1 d R U . . .
H28C H 0.949249 0.509447 0.065538 0.216 Uiso 1 1 d R U . . .
O4 O 0.6646(15) 0.5305(7) 0.0535(8) 0.148(4) Uani 1 1 d D U . . .
H4A H 0.584495 0.559419 0.049110 0.222 Uiso 1 1 d R U . . .
C27 C 1.000000 0.500000 0.000000 0.178(10) Uani 1 2 d S U P . .
O5 O 1.134(3) 0.5677(12) 0.0235(14) 0.124(6) Uani 0.5 1 d . U P . .
H5A H 1.221243 0.548737 -0.004478 0.185 Uiso 0.5 1 d R U P . .
O2 O 0.6366(10) 0.6944(5) 0.1974(5) 0.093(2) Uani 1 1 d . . . . .
H2A H 0.696573 0.665882 0.172341 0.139 Uiso 1 1 d R U . . .
H2B H 0.554673 0.705622 0.230001 0.139 Uiso 1 1 d R U . . .
O1 O 0.9616(6) 0.6946(3) 0.3280(4) 0.0627(15) Uani 1 1 d . . . . .
H1A H 0.916793 0.739857 0.324158 0.094 Uiso 1 1 d R U . . .
H1B H 0.946143 0.638797 0.316878 0.094 Uiso 1 1 d R U . . .
O3 O 0.7524(11) 0.3441(6) -0.2144(6) 0.111(3) Uani 1 1 d . . . . .
H3A H 0.820317 0.301975 -0.236465 0.167 Uiso 1 1 d R U . . .
H3B H 0.784287 0.388465 -0.185595 0.167 Uiso 1 1 d R U . . .

loop_
_atom_site_aniso_label
_atom_site_aniso_U_11
_atom_site_aniso_U_22
_atom_site_aniso_U_33
_atom_site_aniso_U_23
_atom_site_aniso_U_13
_atom_site_aniso_U_12
C1 0.041(4) 0.059(4) 0.046(4) -0.005(3) 0.004(3) 0.003(3)
C2 0.053(4) 0.048(4) 0.057(4) 0.004(3) 0.014(4) 0.005(3)
C3 0.046(4) 0.069(4) 0.040(3) 0.002(3) 0.015(3) 0.007(3)
C4 0.050(4) 0.063(4) 0.035(3) 0.002(3) 0.005(3) 0.011(3)
C5 0.050(4) 0.059(4) 0.038(3) 0.002(3) 0.006(3) 0.003(3)
C6 0.045(4) 0.058(4) 0.039(3) -0.001(3) 0.010(3) 0.005(3)
C7 0.048(4) 0.049(4) 0.045(4) 0.000(3) 0.012(3) 0.002(3)
C8 0.055(4) 0.049(4) 0.045(4) -0.005(3) 0.017(3) 0.005(3)
C9 0.045(4) 0.056(4) 0.041(4) 0.002(3) 0.011(3) 0.003(3)
C10 0.053(4) 0.054(4) 0.039(3) 0.005(3) 0.011(3) 0.000(3)
C11 0.040(3) 0.046(3) 0.033(3) 0.002(2) 0.009(3) 0.000(3)
C12 0.041(3) 0.037(3) 0.039(3) 0.005(2) 0.015(3) 0.004(3)
C13 0.036(3) 0.041(3) 0.038(3) 0.002(2) 0.016(3) 0.001(3)
C14 0.041(3) 0.038(3) 0.039(3) 0.005(2) 0.014(3) 0.005(3)
C15 0.035(3) 0.038(3) 0.041(3) 0.001(2) 0.014(3) 0.001(2)
C16 0.051(4) 0.060(4) 0.042(4) 0.001(3) 0.010(3) 0.012(3)
C17 0.052(4) 0.056(4) 0.053(4) 0.001(3) 0.009(4) 0.003(3)
C18 0.055(4) 0.068(4) 0.053(4) 0.012(3) 0.019(4) 0.003(3)
C19 0.053(4) 0.064(4) 0.053(4) 0.012(3) 0.021(4) 0.016(3)
C20 0.053(4) 0.053(4) 0.047(4) 0.001(3) 0.020(3) 0.006(3)
C21 0.037(3) 0.061(4) 0.041(3) 0.003(3) 0.011(3) 0.005(3)
C22 0.048(4) 0.064(4) 0.046(4) 0.010(3) 0.014(3) 0.004(3)
C23 0.044(4) 0.068(4) 0.043(4) 0.002(3) 0.011(3) 0.004(3)
C24 0.048(4) 0.058(4) 0.045(4) 0.003(3) 0.016(3) 0.006(3)
C25 0.048(4) 0.049(3) 0.044(3) 0.008(3) 0.011(3) -0.001(3)
C26 0.050(4) 0.048(3) 0.039(3) 0.006(3) 0.013(3) 0.004(3)
Fe1 0.0328(7) 0.0366(6) 0.0374(7) 0.0026(5) 0.0130(5) 0.0041(5)
Fe2 0.0334(7) 0.0365(6) 0.0402(7) 0.0031(5) 0.0132(6) 0.0043(5)
N1 0.056(4) 0.047(3) 0.041(3) -0.004(2) 0.007(3) 0.003(2)
N2 0.045(3) 0.041(3) 0.040(3) -0.001(2) 0.011(3) 0.004(2)
N3 0.047(3) 0.046(3) 0.041(3) 0.007(2) 0.012(3) 0.000(2)
N4 0.039(3) 0.043(3) 0.039(3) 0.004(2) 0.013(2) 0.004(2)
N5 0.041(3) 0.039(2) 0.035(3) 0.003(2) 0.011(2) 0.009(2)
N6 0.035(3) 0.040(3) 0.037(3) 0.003(2) 0.013(2) 0.001(2)
N7 0.040(3) 0.045(3) 0.043(3) 0.007(2) 0.010(3) 0.004(2)
N8 0.042(3) 0.045(3) 0.045(3) 0.005(2) 0.014(3) 0.006(2)
N9 0.054(4) 0.056(3) 0.036(3) 0.001(2) 0.010(3) 0.003(3)
N10 0.051(3) 0.048(3) 0.039(3) 0.005(2) 0.015(3) 0.006(2)
N11 0.050(3) 0.049(3) 0.045(3) 0.009(2) 0.012(3) 0.002(2)
N12 0.043(3) 0.043(3) 0.037(3) 0.004(2) 0.014(2) 0.005(2)
Pd1 0.0311(3) 0.0361(3) 0.0387(3) 0.0030(2) 0.0122(2) 0.00407(19)
C28 0.146(6) 0.145(6) 0.143(6) 0.039(2) 0.026(2) 0.010(2)
O4 0.151(4) 0.148(4) 0.146(4) 0.040(2) 0.028(2) 0.001(2)
C27 0.177(13) 0.192(13) 0.172(13) 0.051(9) 0.042(9) 0.038(9)
O5 0.143(10) 0.098(8) 0.123(9) 0.033(7) 0.000(8) -0.015(7)
O2 0.087(5) 0.111(5) 0.086(5) 0.031(4) 0.024(4) 0.023(4)
O1 0.041(3) 0.031(2) 0.106(4) 0.002(2) 0.006(3) -0.0009(18)
O3 0.094(5) 0.115(6) 0.117(7) 0.002(5) 0.041(5) 0.005(4)

_geom_special_details            
;
 All esds (except the esd in the dihedral angle between two l.s. planes)
 are estimated using the full covariance matrix.  The cell esds are taken
 into account individually in the estimation of esds in distances, angles
 and torsion angles; correlations between esds in cell parameters are only
 used when they are defined by crystal symmetry.  An approximate (isotropic)
 treatment of cell esds is used for estimating esds involving l.s. planes.
;
loop_
_geom_bond_atom_site_label_1
_geom_bond_atom_site_label_2
_geom_bond_distance
_geom_bond_site_symmetry_2
_geom_bond_publ_flag
C1 H1 0.9500 . ?
C1 C2 1.382(10) . ?
C1 C4 1.392(10) . ?
C2 H2 0.9500 . ?
C2 C3 1.388(10) . ?
C3 H3 0.9500 . ?
C3 C6 1.388(10) . ?
C4 H4 0.9500 . ?
C4 C5 1.388(10) . ?
C5 H5 0.9500 . ?
C5 C6 1.404(10) . ?
C6 C7 1.469(9) . ?
C7 H7 0.9500 . ?
C7 C8 1.309(10) . ?
C8 H8 0.9500 . ?
C8 C9 1.452(9) . ?
C9 H9 0.9500 . ?
C9 N1 1.274(9) . ?
C10 H10 0.9500 . ?
C10 N2 1.343(8) . ?
C10 N3 1.297(9) . ?
C11 H11 0.9500 . ?
C11 N2 1.352(8) . ?
C11 N4 1.320(8) . ?
C12 N5 1.143(9) . ?
C12 Pd1 2.002(6) . ?
C13 N6 1.147(9) . ?
C13 Pd1 1.997(6) . ?
C14 N7 1.137(8) . ?
C14 Pd1 1.989(6) . ?
C15 N8 1.160(9) . ?
C15 Pd1 1.980(6) . ?
C16 H16 0.9500 . ?
C16 C17 1.404(10) . ?
C16 C19 1.366(10) . ?
C17 H17 0.9500 . ?
C17 C18 1.376(11) . ?
C18 H18 0.9500 . ?
C18 C21 1.389(10) . ?
C19 H19 0.9500 . ?
C19 C20 1.370(10) . ?
C20 H20 0.9500 . ?
C20 C21 1.414(10) . ?
C21 C22 1.434(10) . ?
C22 H22 0.9500 . ?
C22 C23 1.353(10) . ?
C23 H23 0.9500 . ?
C23 C24 1.441(10) . ?
C24 H24 0.9500 . ?
C24 N9 1.282(9) . ?
C25 H25 0.9500 . ?
C25 N10 1.359(8) . ?
C25 N11 1.308(9) . ?
C26 H26 0.9500 . ?
C26 N10 1.367(8) . ?
C26 N12 1.297(8) . ?
Fe1 N4 1.967(5) 2_766 ?
Fe1 N4 1.967(5) . ?
Fe1 N5 1.952(6) . ?
Fe1 N5 1.952(6) 2_766 ?
Fe1 N6 1.950(5) 1_455 ?
Fe1 N6 1.950(5) 2_866 ?
Fe2 N7 2.149(6) 1_455 ?
Fe2 N7 2.149(6) 2_876 ?
Fe2 N8 2.159(5) 2_776 ?
Fe2 N8 2.159(5) . ?
Fe2 N12 2.175(5) . ?
Fe2 N12 2.175(5) 2_776 ?
N1 N2 1.401(7) . ?
N3 N4 1.383(7) . ?
N9 N10 1.391(8) . ?
N11 N12 1.387(7) . ?
C28 H28A 0.8536 . ?
C28 H28B 0.8839 . ?
C28 H28C 1.0321 . ?
C28 O4 1.405(13) . ?
O4 H4A 0.7241 . ?
C27 H28C 1.1095 . ?
C27 C27 0.0000 2_765 ?
C27 O5 1.315(16) 2_765 ?
C27 O5 1.315(17) . ?
O5 H5A 0.8401 . ?
O2 H2A 0.6998 . ?
O2 H2B 0.8345 . ?
O1 H1A 0.7452 . ?
O1 H1B 0.7877 . ?
O3 H3A 0.8296 . ?
O3 H3B 0.6954 . ?

loop_
_geom_angle_atom_site_label_1
_geom_angle_atom_site_label_2
_geom_angle_atom_site_label_3
_geom_angle
_geom_angle_site_symmetry_1
_geom_angle_site_symmetry_3
_geom_angle_publ_flag
C2 C1 H1 120.3 . . ?
C2 C1 C4 119.5(6) . . ?
C4 C1 H1 120.3 . . ?
C1 C2 H2 120.0 . . ?
C1 C2 C3 120.1(7) . . ?
C3 C2 H2 120.0 . . ?
C2 C3 H3 119.4 . . ?
C6 C3 C2 121.2(6) . . ?
C6 C3 H3 119.4 . . ?
C1 C4 H4 119.8 . . ?
C5 C4 C1 120.5(6) . . ?
C5 C4 H4 119.8 . . ?
C4 C5 H5 119.9 . . ?
C4 C5 C6 120.2(7) . . ?
C6 C5 H5 119.9 . . ?
C3 C6 C5 118.5(6) . . ?
C3 C6 C7 121.4(6) . . ?
C5 C6 C7 120.1(6) . . ?
C6 C7 H7 116.5 . . ?
C8 C7 C6 127.0(7) . . ?
C8 C7 H7 116.5 . . ?
C7 C8 H8 118.4 . . ?
C7 C8 C9 123.2(7) . . ?
C9 C8 H8 118.4 . . ?
C8 C9 H9 120.1 . . ?
N1 C9 C8 119.7(6) . . ?
N1 C9 H9 120.1 . . ?
N2 C10 H10 124.6 . . ?
N3 C10 H10 124.6 . . ?
N3 C10 N2 110.9(6) . . ?
N2 C11 H11 125.3 . . ?
N4 C11 H11 125.3 . . ?
N4 C11 N2 109.3(5) . . ?
N5 C12 Pd1 177.8(6) . . ?
N6 C13 Pd1 174.9(6) . . ?
N7 C14 Pd1 176.1(5) . . ?
N8 C15 Pd1 176.4(6) . . ?
C17 C16 H16 120.2 . . ?
C19 C16 H16 120.2 . . ?
C19 C16 C17 119.5(7) . . ?
C16 C17 H17 120.5 . . ?
C18 C17 C16 119.0(7) . . ?
C18 C17 H17 120.5 . . ?
C17 C18 H18 118.6 . . ?
C17 C18 C21 122.8(7) . . ?
C21 C18 H18 118.6 . . ?
C16 C19 H19 119.5 . . ?
C16 C19 C20 121.0(7) . . ?
C20 C19 H19 119.5 . . ?
C19 C20 H20 119.3 . . ?
C19 C20 C21 121.4(7) . . ?
C21 C20 H20 119.3 . . ?
C18 C21 C20 116.2(7) . . ?
C18 C21 C22 120.3(6) . . ?
C20 C21 C22 123.2(7) . . ?
C21 C22 H22 116.8 . . ?
C23 C22 C21 126.5(7) . . ?
C23 C22 H22 116.8 . . ?
C22 C23 H23 118.6 . . ?
C22 C23 C24 122.8(7) . . ?
C24 C23 H23 118.6 . . ?
C23 C24 H24 120.4 . . ?
N9 C24 C23 119.2(7) . . ?
N9 C24 H24 120.4 . . ?
N10 C25 H25 124.3 . . ?
N11 C25 H25 124.3 . . ?
N11 C25 N10 111.4(6) . . ?
N10 C26 H26 125.2 . . ?
N12 C26 H26 125.2 . . ?
N12 C26 N10 109.5(6) . . ?
N4 Fe1 N4 180.0 2_766 . ?
N5 Fe1 N4 90.1(2) 2_766 . ?
N5 Fe1 N4 89.9(2) . . ?
N5 Fe1 N4 90.1(2) . 2_766 ?
N5 Fe1 N4 89.9(2) 2_766 2_766 ?
N5 Fe1 N5 180.0 . 2_766 ?
N6 Fe1 N4 91.1(2) 2_866 . ?
N6 Fe1 N4 88.9(2) 1_455 . ?
N6 Fe1 N4 91.1(2) 1_455 2_766 ?
N6 Fe1 N4 88.9(2) 2_866 2_766 ?
N6 Fe1 N5 90.1(2) 1_455 2_766 ?
N6 Fe1 N5 89.9(2) 1_455 . ?
N6 Fe1 N5 89.9(2) 2_866 2_766 ?
N6 Fe1 N5 90.1(2) 2_866 . ?
N6 Fe1 N6 180.0 2_866 1_455 ?
N7 Fe2 N7 180.0 2_876 1_455 ?
N7 Fe2 N8 92.3(2) 1_455 2_776 ?
N7 Fe2 N8 87.7(2) 2_876 2_776 ?
N7 Fe2 N8 92.3(2) 2_876 . ?
N7 Fe2 N8 87.7(2) 1_455 . ?
N7 Fe2 N12 89.7(2) 2_876 . ?
N7 Fe2 N12 90.3(2) 2_876 2_776 ?
N7 Fe2 N12 89.7(2) 1_455 2_776 ?
N7 Fe2 N12 90.3(2) 1_455 . ?
N8 Fe2 N8 180.0(2) 2_776 . ?
N8 Fe2 N12 90.4(2) 2_776 2_776 ?
N8 Fe2 N12 89.5(2) 2_776 . ?
N8 Fe2 N12 90.4(2) . . ?
N8 Fe2 N12 89.6(2) . 2_776 ?
N12 Fe2 N12 180.00(5) . 2_776 ?
C9 N1 N2 117.0(6) . . ?
C10 N2 C11 105.7(5) . . ?
C10 N2 N1 133.3(6) . . ?
C11 N2 N1 121.0(5) . . ?
C10 N3 N4 107.0(5) . . ?
C11 N4 Fe1 129.6(4) . . ?
C11 N4 N3 107.1(5) . . ?
N3 N4 Fe1 123.2(4) . . ?
C12 N5 Fe1 178.1(6) . . ?
C13 N6 Fe1 177.0(5) . 1_655 ?
C14 N7 Fe2 163.1(5) . 1_655 ?
C15 N8 Fe2 169.5(5) . . ?
C24 N9 N10 117.0(6) . . ?
C25 N10 C26 104.7(6) . . ?
C25 N10 N9 120.9(5) . . ?
C26 N10 N9 134.4(6) . . ?
C25 N11 N12 105.6(5) . . ?
C26 N12 Fe2 125.9(4) . . ?
C26 N12 N11 108.8(5) . . ?
N11 N12 Fe2 125.2(4) . . ?
C13 Pd1 C12 90.7(2) . . ?
C14 Pd1 C12 177.3(2) . . ?
C14 Pd1 C13 90.9(2) . . ?
C15 Pd1 C12 90.9(2) . . ?
C15 Pd1 C13 176.9(2) . . ?
C15 Pd1 C14 87.5(2) . . ?
H28A C28 H28B 118.5 . . ?
H28A C28 H28C 108.3 . . ?
H28B C28 H28C 88.2 . . ?
O4 C28 H28A 105.6 . . ?
O4 C28 H28B 119.2 . . ?
O4 C28 H28C 116.2 . . ?
C28 O4 H4A 126.7 . . ?
C28 C27 H28C 33.7(5) 2_765 2_765 ?
C28 C27 H28C 146.3 2_765 . ?
H28C C27 H28C 180.0 . 2_765 ?
C27 C27 C28 0(10) 2_765 2_765 ?
C27 C27 H28C 0(10) 2_765 2_765 ?
C27 C27 H28C 0.0 2_765 . ?
C27 C27 O5 0(10) 2_765 . ?
C27 C27 O5 0(10) 2_765 2_765 ?
O5 C27 C28 95.7(10) 2_765 2_765 ?
O5 C27 C28 84.3(10) . 2_765 ?
O5 C27 H28C 100.6(12) 2_765 2_765 ?
O5 C27 H28C 79.4 2_765 . ?
O5 C27 H28C 100.6 . . ?
O5 C27 H28C 79.4(12) . 2_765 ?
O5 C27 O5 180.0 2_765 . ?
C27 O5 C27 0.0 2_765 . ?
C27 O5 H5A 108.9 2_765 . ?
C27 O5 H5A 108.9 . . ?
H2A O2 H2B 155.7 . . ?
H1A O1 H1B 144.9 . . ?
H3A O3 H3B 125.0 . . ?

loop_
_geom_torsion_atom_site_label_1
_geom_torsion_atom_site_label_2
_geom_torsion_atom_site_label_3
_geom_torsion_atom_site_label_4
_geom_torsion
_geom_torsion_site_symmetry_1
_geom_torsion_site_symmetry_2
_geom_torsion_site_symmetry_3
_geom_torsion_site_symmetry_4
_geom_torsion_publ_flag
C1 C2 C3 C6 1.6(11) . . . . ?
C1 C4 C5 C6 1.6(11) . . . . ?
C2 C1 C4 C5 -0.7(11) . . . . ?
C2 C3 C6 C5 -0.7(11) . . . . ?
C2 C3 C6 C7 177.9(6) . . . . ?
C3 C6 C7 C8 11.9(12) . . . . ?
C4 C1 C2 C3 -0.9(11) . . . . ?
C4 C5 C6 C3 -0.9(11) . . . . ?
C4 C5 C6 C7 -179.5(6) . . . . ?
C5 C6 C7 C8 -169.5(7) . . . . ?
C6 C7 C8 C9 -178.1(6) . . . . ?
C7 C8 C9 N1 178.6(7) . . . . ?
C8 C9 N1 N2 -178.5(6) . . . . ?
C9 N1 N2 C10 -1.8(11) . . . . ?
C9 N1 N2 C11 178.5(6) . . . . ?
C10 N3 N4 C11 -0.5(7) . . . . ?
C10 N3 N4 Fe1 -178.4(5) . . . . ?
C16 C17 C18 C21 -2.6(12) . . . . ?
C16 C19 C20 C21 2.0(11) . . . . ?
C17 C16 C19 C20 -1.2(11) . . . . ?
C17 C18 C21 C20 3.3(11) . . . . ?
C17 C18 C21 C22 178.5(7) . . . . ?
C18 C21 C22 C23 -175.2(7) . . . . ?
C19 C16 C17 C18 1.4(11) . . . . ?
C19 C20 C21 C18 -2.9(10) . . . . ?
C19 C20 C21 C22 -178.0(7) . . . . ?
C20 C21 C22 C23 -0.4(12) . . . . ?
C21 C22 C23 C24 179.1(7) . . . . ?
C22 C23 C24 N9 -179.2(7) . . . . ?
C23 C24 N9 N10 -179.3(6) . . . . ?
C24 N9 N10 C25 -171.2(6) . . . . ?
C24 N9 N10 C26 9.9(11) . . . . ?
C25 N11 N12 C26 -1.6(7) . . . . ?
C25 N11 N12 Fe2 175.3(4) . . . . ?
N2 C10 N3 N4 0.8(8) . . . . ?
N2 C11 N4 Fe1 177.7(4) . . . . ?
N2 C11 N4 N3 0.1(7) . . . . ?
N3 C10 N2 C11 -0.8(8) . . . . ?
N3 C10 N2 N1 179.6(6) . . . . ?
N4 C11 N2 C10 0.4(7) . . . . ?
N4 C11 N2 N1 -179.9(5) . . . . ?
N10 C25 N11 N12 1.3(8) . . . . ?
N10 C26 N12 Fe2 -175.5(4) . . . . ?
N10 C26 N12 N11 1.4(8) . . . . ?
N11 C25 N10 C26 -0.5(8) . . . . ?
N11 C25 N10 N9 -179.7(6) . . . . ?
N12 C26 N10 C25 -0.6(8) . . . . ?
N12 C26 N10 N9 178.4(7) . . . . ?
C28 C27 O5 C27 0(100) 2_765 . . 2_765 ?

_shelx_res_file                  
;
TITL 150k_a.res in P-1
    150k.res
    created by SHELXL-2016/6 at 21:05:48 on 22-May-2024
REM Old TITL 1_a.res in P-1
REM SHELXT solution in P-1
REM R1 0.121, Rweak 0.006, Alpha 0.062, Orientation as input
REM Formula found by SHELXT: C59 N28 Fe2 Pd2 O2
CELL 0.71073 7.277 14.509 15.381 104.669 99.985 90.317
ZERR 2 0.0015 0.0029 0.0031 0.03 0.03 0.03
LATT 1
SFAC C H Fe N O Pd
UNIT 55 61 2 24 9 2
EQIV $1 2-X,1-Y,-Z
ISOR 0.001 0.002 C28 O4
ISOR 0.01 0.02 C27 O5
DFIX 1.3 O4 C28

L.S. 10 0 0
PLAN  50
TEMP -123.15
CONF
FREE C28 C27_$1
FREE C28 C27
FREE C27 H28a_$1
FREE C27 H28a
FREE C27 H28c_$1
FREE C27 H28c
FREE O5 H28a
FREE O5 C28
list 4
MORE -1
BOND $H
fmap 2 53
acta
SHEL 999 0.84
REM <olex2.extras>
REM <HklSrc "%.\\150k.hkl">
REM </olex2.extras>

WGHT    0.144500    2.488300
FVAR       0.49219
C1    1    0.499126   -0.074794   -0.295584    11.00000    0.04066    0.05867 =
         0.04575   -0.00524    0.00432    0.00331
AFIX  43
H1    2    0.454273   -0.128775   -0.344691    11.00000   -1.20000
AFIX   0
C2    1    0.497144   -0.077272   -0.206510    11.00000    0.05257    0.04832 =
         0.05691    0.00406    0.01445    0.00467
AFIX  43
H2    2    0.449170   -0.132807   -0.194311    11.00000   -1.20000
AFIX   0
C3    1    0.565158    0.001278   -0.134848    11.00000    0.04565    0.06899 =
         0.04016    0.00204    0.01458    0.00702
AFIX  43
H3    2    0.566137   -0.001804   -0.073806    11.00000   -1.20000
AFIX   0
C4    1    0.567369    0.007428   -0.312793    11.00000    0.05026    0.06286 =
         0.03533    0.00187    0.00540    0.01071
AFIX  43
H4    2    0.570331    0.009157   -0.373868    11.00000   -1.20000
AFIX   0
C5    1    0.631121    0.086910   -0.241362    11.00000    0.04998    0.05898 =
         0.03780    0.00194    0.00588    0.00305
AFIX  43
H5    2    0.674428    0.143256   -0.253870    11.00000   -1.20000
AFIX   0
C6    1    0.631762    0.084242   -0.150716    11.00000    0.04541    0.05781 =
         0.03938   -0.00055    0.00987    0.00462
C7    1    0.697901    0.168665   -0.075279    11.00000    0.04816    0.04944 =
         0.04511    0.00010    0.01178    0.00180
AFIX  43
H7    2    0.718171    0.226260   -0.091714    11.00000   -1.20000
AFIX   0
C8    1    0.731938    0.173116    0.012163    11.00000    0.05489    0.04919 =
         0.04471   -0.00542    0.01704    0.00452
AFIX  43
H8    2    0.716721    0.116224    0.030601    11.00000   -1.20000
AFIX   0
C9    1    0.791799    0.260791    0.082284    11.00000    0.04498    0.05594 =
         0.04063    0.00190    0.01124    0.00270
AFIX  43
H9    2    0.810698    0.318424    0.065675    11.00000   -1.20000
AFIX   0
C10   1    0.907222    0.436018    0.223612    11.00000    0.05282    0.05376 =
         0.03859    0.00490    0.01110   -0.00036
AFIX  43
H10   2    0.900241    0.453101    0.167488    11.00000   -1.20000
AFIX   0
C11   1    0.899984    0.353724    0.321250    11.00000    0.04006    0.04583 =
         0.03302    0.00248    0.00854    0.00048
AFIX  43
H11   2    0.886564    0.302098    0.347650    11.00000   -1.20000
AFIX   0
C12   1    1.299906    0.639813    0.477163    11.00000    0.04076    0.03705 =
         0.03880    0.00538    0.01471    0.00358
C13   1    1.688867    0.639864    0.472206    11.00000    0.03575    0.04074 =
         0.03845    0.00176    0.01562    0.00053
C14   1    1.676044    0.830837    0.456817    11.00000    0.04072    0.03829 =
         0.03930    0.00479    0.01351    0.00469
C15   1    1.301325    0.830983    0.462977    11.00000    0.03482    0.03779 =
         0.04137    0.00071    0.01358    0.00108
C16   1    0.575121    0.584423   -0.325855    11.00000    0.05114    0.06042 =
         0.04171    0.00089    0.00969    0.01236
AFIX  43
H16   2    0.541900    0.552414   -0.388847    11.00000   -1.20000
AFIX   0
C17   1    0.537732    0.540116   -0.259080    11.00000    0.05246    0.05649 =
         0.05320    0.00106    0.00858    0.00297
AFIX  43
H17   2    0.481617    0.477352   -0.276201    11.00000   -1.20000
AFIX   0
C18   1    0.583649    0.589035   -0.168463    11.00000    0.05525    0.06818 =
         0.05288    0.01244    0.01854    0.00334
AFIX  43
H18   2    0.553307    0.559754   -0.123723    11.00000   -1.20000
AFIX   0
C19   1    0.659618    0.673894   -0.299566    11.00000    0.05338    0.06430 =
         0.05276    0.01188    0.02123    0.01588
AFIX  43
H19   2    0.687027    0.703393   -0.344702    11.00000   -1.20000
AFIX   0
C20   1    0.705431    0.721729   -0.209088    11.00000    0.05274    0.05308 =
         0.04658    0.00063    0.01956    0.00643
AFIX  43
H20   2    0.760510    0.784670   -0.192725    11.00000   -1.20000
AFIX   0
C21   1    0.672456    0.679385   -0.139560    11.00000    0.03673    0.06076 =
         0.04062    0.00306    0.01129    0.00484
C22   1    0.712677    0.727862   -0.044270    11.00000    0.04838    0.06402 =
         0.04621    0.00999    0.01374    0.00388
AFIX  43
H22   2    0.684697    0.693295   -0.002934    11.00000   -1.20000
AFIX   0
C23   1    0.786557    0.817989   -0.007367    11.00000    0.04391    0.06773 =
         0.04262    0.00247    0.01073    0.00430
AFIX  43
H23   2    0.817537    0.853958   -0.047011    11.00000   -1.20000
AFIX   0
C24   1    0.820201    0.861683    0.089540    11.00000    0.04792    0.05846 =
         0.04523    0.00269    0.01597    0.00621
AFIX  43
H24   2    0.791942    0.827115    0.130824    11.00000   -1.20000
AFIX   0
C25   1    0.969134    1.080700    0.250251    11.00000    0.04758    0.04933 =
         0.04364    0.00836    0.01139   -0.00103
AFIX  43
H25   2    0.983634    1.125047    0.215561    11.00000   -1.20000
AFIX   0
C26   1    0.917587    0.950177    0.287022    11.00000    0.05011    0.04837 =
         0.03888    0.00609    0.01251    0.00426
AFIX  43
H26   2    0.887123    0.885517    0.283863    11.00000   -1.20000
AFIX   0
FE1   3    1.000000    0.500000    0.500000    10.50000    0.03276    0.03664 =
         0.03738    0.00260    0.01300    0.00411
FE2   3    1.000000    1.000000    0.500000    10.50000    0.03340    0.03647 =
         0.04023    0.00308    0.01319    0.00426
N1    4    0.818870    0.260103    0.166173    11.00000    0.05614    0.04712 =
         0.04084   -0.00361    0.00749    0.00288
N2    4    0.872279    0.347425    0.230641    11.00000    0.04530    0.04100 =
         0.04013   -0.00119    0.01053    0.00358
N3    4    0.951769    0.495093    0.303751    11.00000    0.04654    0.04589 =
         0.04057    0.00685    0.01194    0.00012
N4    4    0.948601    0.442858    0.367266    11.00000    0.03919    0.04308 =
         0.03937    0.00390    0.01341    0.00428
N5    4    1.186974    0.588558    0.484390    11.00000    0.04064    0.03938 =
         0.03516    0.00331    0.01138    0.00909
N6    4    1.807716    0.590104    0.483099    11.00000    0.03471    0.04046 =
         0.03719    0.00318    0.01268    0.00087
N7    4    1.781154    0.889362    0.457341    11.00000    0.03992    0.04498 =
         0.04336    0.00713    0.00963    0.00378
N8    4    1.194442    0.890279    0.466871    11.00000    0.04235    0.04539 =
         0.04483    0.00488    0.01443    0.00594
N9    4    0.888754    0.947800    0.119340    11.00000    0.05382    0.05622 =
         0.03589    0.00130    0.00974    0.00270
N10   4    0.920531    0.986492    0.213478    11.00000    0.05057    0.04776 =
         0.03917    0.00549    0.01497    0.00557
N11   4    0.993394    1.102518    0.339472    11.00000    0.04997    0.04876 =
         0.04499    0.00944    0.01178    0.00151
N12   4    0.962789    1.017573    0.361817    11.00000    0.04273    0.04334 =
         0.03716    0.00426    0.01412    0.00452
PD1   6    1.490267    0.733425    0.464490    11.00000    0.03115    0.03609 =
         0.03873    0.00304    0.01224    0.00407

C28   1    0.853659    0.561947    0.071588    11.00000    0.14591    0.14452 =
         0.14252    0.03850    0.02605    0.00994
AFIX   3
H28A  2    0.864199    0.593947    0.032998    11.00000   -1.50000
H28B  2    0.910199    0.584997    0.128888    11.00000   -1.50000
H28C  2    0.949249    0.509447    0.065538    11.00000   -1.50000
AFIX   0
O4    5    0.664636    0.530479    0.053480    11.00000    0.15055    0.14843 =
         0.14587    0.04013    0.02761    0.00113
AFIX   3
H4A   2    0.584495    0.559419    0.049110    11.00000   -1.50000
AFIX   0
C27   1    1.000000    0.500000    0.000000    10.50000    0.17731    0.19202 =
         0.17174    0.05096    0.04204    0.03786
O5    5    1.133533    0.567717    0.023512    10.50000    0.14309    0.09820 =
         0.12303    0.03346   -0.00015   -0.01539
AFIX   3
H5A   2    1.221243    0.548737   -0.004478    10.50000   -1.50000
AFIX   0

O2    5    0.636603    0.694372    0.197421    11.00000    0.08722    0.11138 =
         0.08647    0.03091    0.02434    0.02256
AFIX   3
H2A   2    0.696573    0.665882    0.172341    11.00000   -1.50000
H2B   2    0.554673    0.705622    0.230001    11.00000   -1.50000
AFIX   0

O1    5    0.961563    0.694637    0.327988    11.00000    0.04067    0.03055 =
         0.10560    0.00197    0.00594   -0.00092
AFIX   3
H1A   2    0.916793    0.739857    0.324158    11.00000   -1.50000
H1B   2    0.946143    0.638797    0.316878    11.00000   -1.50000
AFIX   0

O3    5    0.752427    0.344055   -0.214435    11.00000    0.09448    0.11518 =
         0.11704    0.00237    0.04083    0.00493
AFIX   3
H3A   2    0.820317    0.301975   -0.236465    11.00000   -1.50000
H3B   2    0.784287    0.388465   -0.185595    11.00000   -1.50000
AFIX   0
HKLF 4


REM  150k_a.res in P-1
REM R1 =  0.0699 for    4422 Fo > 4sig(Fo)  and  0.0748 for all    4992 data
REM    424 parameters refined using     25 restraints

END

WGHT      0.1445      2.4881

REM Highest difference peak  1.958,  deepest hole -1.661,  1-sigma level  0.153
Q1    1   1.5349  0.6751  0.4798  11.00000  0.05    1.96
Q2    1   1.4630  0.7980  0.4550  11.00000  0.05    1.93
Q3    1   1.4034  0.6926  0.4815  11.00000  0.05    1.21
Q4    1   1.0457  0.4424  0.5134  11.00000  0.05    1.14
Q5    1   1.5746  0.7806  0.4516  11.00000  0.05    1.11
Q6    1   0.9549  1.0598  0.4887  11.00000  0.05    1.00
Q7    1   0.9206  0.9594  0.5166  11.00000  0.05    0.90
Q8    1   1.3140  0.7616  0.4717  11.00000  0.05    0.89
Q9    1   1.6715  0.7091  0.4589  11.00000  0.05    0.84
Q10   1   0.9138  0.4593  0.5158  11.00000  0.05    0.81
Q11   1   0.9045  0.6839  0.3025  11.00000  0.05    0.65
Q12   1   1.5320  0.7594  0.5372  11.00000  0.05    0.61
Q13   1   0.9793  0.7052  0.3745  11.00000  0.05    0.60
Q14   1   1.8191  0.5271  0.5008  11.00000  0.05    0.59
Q15   1   0.7367  0.5174  0.0601  11.00000  0.05    0.56
Q16   1   1.4522  0.7065  0.3966  11.00000  0.05    0.55
Q17   1   1.7376  0.6458  0.4642  11.00000  0.05    0.51
Q18   1   0.9035  0.5722  0.0806  11.00000  0.05    0.51
Q19   1   1.0236  0.6797  0.3061  11.00000  0.05    0.51
Q20   1   1.5312  0.6016  0.4589  11.00000  0.05    0.50
Q21   1   0.8600  0.3645 -0.1440  11.00000  0.05    0.48
Q22   1   1.0617  0.5686  0.0345  11.00000  0.05    0.48
Q23   1   1.6176  0.7121  0.5468  11.00000  0.05    0.46
Q24   1   0.9583  0.4745  0.4258  11.00000  0.05    0.46
Q25   1   1.1828  0.9736  0.4884  11.00000  0.05    0.44
Q26   1   1.2622  0.8426  0.4764  11.00000  0.05    0.44
Q27   1   1.5670  0.8248  0.5238  11.00000  0.05    0.44
Q28   1   1.4260  0.8646  0.4551  11.00000  0.05    0.44
Q29   1   1.3530  0.7633  0.3941  11.00000  0.05    0.44
Q30   1   1.2660  0.7331  0.4160  11.00000  0.05    0.43
Q31   1   1.7595  0.9591  0.4549  11.00000  0.05    0.42
Q32   1   1.7030  0.7198  0.5162  11.00000  0.05    0.42
Q33   1   1.3725  0.7477  0.3767  11.00000  0.05    0.41
Q34   1   1.9174  0.6312  0.4842  11.00000  0.05    0.41
Q35   1   0.9714  0.9749  0.4381  11.00000  0.05    0.41
Q36   1   1.0158  0.6405  0.4996  11.00000  0.05    0.40
Q37   1   0.5242 -0.0396 -0.1875  11.00000  0.05    0.40
Q38   1   0.4855 -0.0207 -0.3045  11.00000  0.05    0.40
Q39   1   0.8141  1.1276  0.3429  11.00000  0.05    0.39
Q40   1   1.4944  0.8772  0.4726  11.00000  0.05    0.38
Q41   1   1.0156  0.8644  0.4854  11.00000  0.05    0.38
Q42   1   1.7642  0.5729  0.4998  11.00000  0.05    0.37
Q43   1   0.9073  1.1221  0.2199  11.00000  0.05    0.37
Q44   1   0.8526  0.4199  0.2166  11.00000  0.05    0.36
Q45   1   1.4288  0.7147  0.3809  11.00000  0.05    0.36
Q46   1   1.0562  0.7344  0.4453  11.00000  0.05    0.36
Q47   1   1.7256  0.7717  0.4992  11.00000  0.05    0.35
Q48   1   0.7641  0.7492 -0.0214  11.00000  0.05    0.35
Q49   1   1.7853  0.6951  0.4408  11.00000  0.05    0.35
Q50   1   0.8798  1.0041  0.1137  11.00000  0.05    0.35
;
_shelx_res_checksum              19051
_olex2_submission_special_instructions 'No special instructions were received'

# start Validation Reply Form
_vrf_PLAT029_150k                
;
PROBLEM: _diffrn_measured_fraction_theta_full value Low .      0.912 Why?  
RESPONSE: The dataset was collected on the beamline equipped with 1-axis. 
goniometer, which allows phi-scans. The orientation of the small-molecule 
crystal did  not allowed to collect 100 % of reflections in this regime, 
especially the low symmetry of crystal.
;
# end Validation Reply Form
####################################################################### 
# 
# This file contains crystal structure data downloaded from the 
# Cambridge Structural Database (CSD) hosted by the Cambridge 
# Crystallographic Data Centre (CCDC).
# 
# Full information about CCDC data access policies and citation 
# guidelines are available at http://www.ccdc.cam.ac.uk/access/V1 
# 
# Audit and citation data items may have been added by the CCDC. 
# Please retain this information to preserve the provenance of 
# this file and to allow appropriate attribution of the data. 
# 
#######################################################################

data_190k
_database_code_depnum_ccdc_archive 'CCDC 2357595'
loop_
_audit_author_name
_audit_author_address
'J. P. Xue'
;Ningbo University
China
;
_audit_update_record             
;
2024-05-23 deposited with the CCDC.	2025-07-21 downloaded from the CCDC.
;
_audit_creation_date             2024-05-22
_audit_creation_method           
;
Olex2 1.5
(compiled 2023.08.24 svn.re1ec1418 for OlexSys, GUI svn.r6817)
;
_shelx_SHELXL_version_number     2016/6
_chemical_name_common            ?
_chemical_name_systematic        ?
_chemical_formula_moiety         
'C26 H20 Fe N12 Pd, C H4 O, 0.5(C H O), 3(H2 O)'
_chemical_formula_sum            'C27.50 H30.50 Fe N12 O4.50 Pd'
_chemical_formula_weight         763.39
_chemical_melting_point          ?
loop_
_atom_type_symbol
_atom_type_description
_atom_type_scat_dispersion_real
_atom_type_scat_dispersion_imag
_atom_type_scat_source
C C 0.0033 0.0016 'International Tables Vol C Tables 4.2.6.8 and 6.1.1.4'
H H 0.0000 0.0000 'International Tables Vol C Tables 4.2.6.8 and 6.1.1.4'
Fe Fe 0.3463 0.8444 'International Tables Vol C Tables 4.2.6.8 and 6.1.1.4'
N N 0.0061 0.0033 'International Tables Vol C Tables 4.2.6.8 and 6.1.1.4'
O O 0.0106 0.0060 'International Tables Vol C Tables 4.2.6.8 and 6.1.1.4'
Pd Pd -0.9988 1.0072 'International Tables Vol C Tables 4.2.6.8 and 6.1.1.4'

_shelx_space_group_comment       
;
The symmetry employed for this shelxl refinement is uniquely defined
by the following loop, which should always be used as a source of
symmetry information in preference to the above space-group names.
They are only intended as comments.
;
_space_group_crystal_system      triclinic
_space_group_IT_number           2
_space_group_name_H-M_alt        'P -1'
_space_group_name_Hall           '-P 1'
loop_
_space_group_symop_operation_xyz
'x, y, z'
'-x, -y, -z'

_cell_length_a                   7.2880(15)
_cell_length_b                   14.504(3)
_cell_length_c                   15.422(3)
_cell_angle_alpha                104.70(3)
_cell_angle_beta                 100.07(3)
_cell_angle_gamma                90.33(3)
_cell_volume                     1550.4(6)
_cell_formula_units_Z            2
_cell_measurement_reflns_used    11532
_cell_measurement_temperature    190
_cell_measurement_theta_max      26.00
_cell_measurement_theta_min      3.14
_shelx_estimated_absorpt_T_max   ?
_shelx_estimated_absorpt_T_min   ?
_exptl_absorpt_coefficient_mu    1.105
_exptl_absorpt_correction_T_max  ?
_exptl_absorpt_correction_T_min  ?
_exptl_absorpt_correction_type   none
_exptl_absorpt_process_details   ?
_exptl_absorpt_special_details   ?
_exptl_crystal_colour            'clear dark red'
_exptl_crystal_colour_lustre     clear
_exptl_crystal_colour_modifier   dark
_exptl_crystal_colour_primary    red
_exptl_crystal_density_diffrn    1.635
_exptl_crystal_density_meas      ?
_exptl_crystal_density_method    ?
_exptl_crystal_description       plate
_exptl_crystal_F_000             775
_exptl_crystal_size_max          ?
_exptl_crystal_size_mid          ?
_exptl_crystal_size_min          ?
_exptl_transmission_factor_max   ?
_exptl_transmission_factor_min   ?
_diffrn_reflns_av_R_equivalents  0.0661
_diffrn_reflns_av_unetI/netI     0.0727
_diffrn_reflns_Laue_measured_fraction_full 0.920
_diffrn_reflns_Laue_measured_fraction_max 0.920
_diffrn_reflns_limit_h_max       8
_diffrn_reflns_limit_h_min       -8
_diffrn_reflns_limit_k_max       17
_diffrn_reflns_limit_k_min       -17
_diffrn_reflns_limit_l_max       18
_diffrn_reflns_limit_l_min       -18
_diffrn_reflns_number            9820
_diffrn_reflns_point_group_measured_fraction_full 0.920
_diffrn_reflns_point_group_measured_fraction_max 0.920
_diffrn_reflns_theta_full        25.027
_diffrn_reflns_theta_max         25.027
_diffrn_reflns_theta_min         1.388
_diffrn_ambient_temperature      190
_diffrn_detector_area_resol_mean ?
_diffrn_measured_fraction_theta_full 0.920
_diffrn_measured_fraction_theta_max 0.920
_diffrn_measurement_device_type  'Bruker P4'
_diffrn_measurement_method       '\w scans'
_diffrn_radiation_monochromator  graphite
_diffrn_radiation_type           MoK\a
_diffrn_radiation_wavelength     0.71073
_diffrn_source                   ?
_reflns_Friedel_coverage         0.000
_reflns_Friedel_fraction_full    .
_reflns_Friedel_fraction_max     .
_reflns_number_gt                4486
_reflns_number_total             5053
_reflns_special_details          
;
 Reflections were merged by SHELXL according to the crystal
 class for the calculation of statistics and refinement.
 
 _reflns_Friedel_fraction is defined as the number of unique
 Friedel pairs measured divided by the number that would be
 possible theoretically, ignoring centric projections and
 systematic absences.
;
_reflns_threshold_expression     'I > 2\s(I)'
_computing_cell_refinement       ?
_computing_data_collection       ?
_computing_data_reduction        ?
_computing_molecular_graphics    'Olex2 1.5 (Dolomanov et al., 2009)'
_computing_publication_material  'Olex2 1.5 (Dolomanov et al., 2009)'
_computing_structure_refinement  'SHELXL 2016/6 (Sheldrick, 2015)'
_computing_structure_solution    'olex2.solve 1.5 (Bourhis et al., 2015)'
_refine_diff_density_max         1.990
_refine_diff_density_min         -1.712
_refine_diff_density_rms         0.154
_refine_ls_extinction_coef       .
_refine_ls_extinction_method     none
_refine_ls_goodness_of_fit_ref   1.034
_refine_ls_hydrogen_treatment    constr
_refine_ls_matrix_type           full
_refine_ls_number_parameters     424
_refine_ls_number_reflns         5053
_refine_ls_number_restraints     721
_refine_ls_R_factor_all          0.0744
_refine_ls_R_factor_gt           0.0692
_refine_ls_restrained_S_all      0.989
_refine_ls_shift/su_max          0.000
_refine_ls_shift/su_mean         0.000
_refine_ls_structure_factor_coef Fsqd
_refine_ls_weighting_details     
'w=1/[\s^2^(Fo^2^)+(0.1367P)^2^+2.7481P] where P=(Fo^2^+2Fc^2^)/3'
_refine_ls_weighting_scheme      calc
_refine_ls_wR_factor_gt          0.1884
_refine_ls_wR_factor_ref         0.1962
_refine_special_details          ?
_olex2_refinement_description    
;
1. Fixed Uiso
 At 1.2 times of:
  All C(H) groups
 At 1.5 times of:
  All C(H,H,H) groups, All O(H) groups, All O(H,H) groups
2. Restrained distances
 O4-C27
 1.3 with sigma of 0.02
3. Uiso/Uaniso restraints and constraints
C1 \\sim C2 \\sim C3 \\sim C4 \\sim C5 \\sim C6 \\sim C7 \\sim C8 \\sim C9
\\sim C10 \\sim C11 \\sim C12 \\sim C13 \\sim C14 \\sim C15 \\sim C16 \\sim C17
\\sim C18 \\sim C19 \\sim C20 \\sim C21 \\sim C22 \\sim C23 \\sim C24 \\sim C25
\\sim C26 \\sim C27 \\sim C28: within 3.8A with sigma of 0.01 and sigma for
terminal atoms of 0.02 within 3.8A
Uanis(O4) \\sim Ueq, Uanis(C27) \\sim Ueq: with sigma of 0.01 and sigma for
terminal atoms of 0.02
Uanis(O4) \\sim Ueq: with sigma of 0.01 and sigma for terminal atoms of 0.02
Uanis(C27) \\sim Ueq, Uanis(O4) \\sim Ueq: with sigma of 0.001 and sigma for
terminal atoms of 0.002
Uanis(C28) \\sim Ueq, Uanis(O5) \\sim Ueq: with sigma of 0.01 and sigma for
terminal atoms of 0.02
4. Rigid body (RIGU) restrains
 All non-hydrogen atoms
 with sigma for 1-2 distances of 0.001 and sigma for 1-3 distances of 0.002
5. Others
 Fixed Sof: O5(0.5) H5A(0.5)
6.a Riding coordinates:
 C27(H27A,H27B,H27C), O4(H4A), O5(H5A), O1(H1A,H1B), O2(H2A,H2B), O3(H3A,H3B)
6.b Aromatic/amide H refined with riding coordinates:
 C1(H1), C2(H2), C3(H3), C4(H4), C5(H5), C7(H7), C8(H8), C9(H9), C10(H10),
 C11(H11), C16(H16), C17(H17), C18(H18), C19(H19), C20(H20), C22(H22), C23(H23),
  C24(H24), C25(H25), C26(H26)
;
_atom_sites_solution_hydrogens   mixed
_atom_sites_solution_primary     iterative
_atom_sites_solution_secondary   ?
loop_
_atom_site_label
_atom_site_type_symbol
_atom_site_fract_x
_atom_site_fract_y
_atom_site_fract_z
_atom_site_U_iso_or_equiv
_atom_site_adp_type
_atom_site_occupancy
_atom_site_site_symmetry_order
_atom_site_calc_flag
_atom_site_refinement_flags_posn
_atom_site_refinement_flags_adp
_atom_site_refinement_flags_occupancy
_atom_site_disorder_assembly
_atom_site_disorder_group
C1 C 0.0006(10) -0.0735(5) -0.2948(5) 0.0542(12) Uani 1 1 d . U . . .
H1 H -0.044094 -0.127340 -0.344009 0.065 Uiso 1 1 calc R U . . .
C2 C -0.0017(10) -0.0769(5) -0.2062(5) 0.0534(13) Uani 1 1 d . U . . .
H2 H -0.049089 -0.132936 -0.194596 0.064 Uiso 1 1 calc R U . . .
C3 C 0.0657(10) 0.0021(5) -0.1335(5) 0.0520(12) Uani 1 1 d . U . . .
H3 H 0.066396 -0.000849 -0.072639 0.062 Uiso 1 1 calc R U . . .
C4 C 0.0677(10) 0.0082(5) -0.3119(5) 0.0536(12) Uani 1 1 d . U . . .
H4 H 0.071134 0.009968 -0.372701 0.064 Uiso 1 1 calc R U . . .
C5 C 0.1303(10) 0.0878(5) -0.2400(5) 0.0510(12) Uani 1 1 d . U . . .
H5 H 0.172331 0.144520 -0.252230 0.061 Uiso 1 1 calc R U . . .
C6 C 0.1317(10) 0.0850(5) -0.1501(5) 0.0490(11) Uani 1 1 d . U . . .
C7 C 0.1985(10) 0.1692(5) -0.0750(5) 0.0498(12) Uani 1 1 d . U . . .
H7 H 0.221228 0.226661 -0.091171 0.060 Uiso 1 1 calc R U . . .
C8 C 0.2302(10) 0.1734(5) 0.0129(5) 0.0497(12) Uani 1 1 d . U . . .
H8 H 0.212740 0.116690 0.031239 0.060 Uiso 1 1 calc R U . . .
C9 C 0.2907(9) 0.2611(5) 0.0825(5) 0.0483(12) Uani 1 1 d . U . . .
H9 H 0.310302 0.318821 0.066240 0.058 Uiso 1 1 calc R U . . .
C10 C 0.4055(10) 0.4360(4) 0.2238(5) 0.0482(13) Uani 1 1 d . U . . .
H10 H 0.398167 0.452977 0.167754 0.058 Uiso 1 1 calc R U . . .
C11 C 0.3985(8) 0.3540(4) 0.3213(4) 0.0398(11) Uani 1 1 d . U . . .
H11 H 0.384484 0.302646 0.347924 0.048 Uiso 1 1 calc R U . . .
C12 C 0.8001(8) 0.6399(4) 0.4776(4) 0.0354(11) Uani 1 1 d . U . . .
C13 C 1.1898(8) 0.6410(4) 0.4735(4) 0.0331(10) Uani 1 1 d . U . . .
C14 C 1.1760(8) 0.8310(4) 0.4576(4) 0.0365(11) Uani 1 1 d . U . . .
C15 C 0.8008(8) 0.8312(4) 0.4645(4) 0.0356(11) Uani 1 1 d . U . . .
C16 C 0.0758(10) 0.5849(5) -0.3252(5) 0.0547(13) Uani 1 1 d . U . . .
H16 H 0.043974 0.552580 -0.388035 0.066 Uiso 1 1 calc R U . . .
C17 C 0.0388(11) 0.5409(5) -0.2591(5) 0.0574(13) Uani 1 1 d . U . . .
H17 H -0.018745 0.478421 -0.276581 0.069 Uiso 1 1 calc R U . . .
C18 C 0.0864(11) 0.5888(5) -0.1684(5) 0.0564(13) Uani 1 1 d . U . . .
H18 H 0.058027 0.558727 -0.123974 0.068 Uiso 1 1 calc R U . . .
C19 C 0.1589(10) 0.6754(5) -0.2985(5) 0.0538(12) Uani 1 1 d . U . . .
H19 H 0.182671 0.705976 -0.343426 0.065 Uiso 1 1 calc R U . . .
C20 C 0.2080(10) 0.7222(5) -0.2079(5) 0.0512(12) Uani 1 1 d . U . . .
H20 H 0.265745 0.784671 -0.191156 0.061 Uiso 1 1 calc R U . . .
C21 C 0.1745(10) 0.6797(5) -0.1393(5) 0.0500(11) Uani 1 1 d . U . . .
C22 C 0.2144(10) 0.7273(5) -0.0444(5) 0.0551(13) Uani 1 1 d . U . . .
H22 H 0.187518 0.692144 -0.003522 0.066 Uiso 1 1 calc R U . . .
C23 C 0.2872(10) 0.8181(5) -0.0070(5) 0.0517(13) Uani 1 1 d . U . . .
H23 H 0.316083 0.854711 -0.046359 0.062 Uiso 1 1 calc R U . . .
C24 C 0.3226(10) 0.8614(5) 0.0900(5) 0.0505(13) Uani 1 1 d . U . . .
H24 H 0.296630 0.826360 0.131132 0.061 Uiso 1 1 calc R U . . .
C25 C 0.4683(10) 1.0807(5) 0.2509(5) 0.0493(13) Uani 1 1 d . U . . .
H25 H 0.481132 1.125408 0.216453 0.059 Uiso 1 1 calc R U . . .
C26 C 0.4186(10) 0.9500(5) 0.2869(5) 0.0462(12) Uani 1 1 d . U . . .
H26 H 0.389034 0.885168 0.283367 0.055 Uiso 1 1 calc R U . . .
Fe1 Fe 0.500000 0.500000 0.500000 0.0325(3) Uani 1 2 d S . P . .
Fe2 Fe 0.500000 1.000000 0.500000 0.0337(3) Uani 1 2 d S . P . .
N1 N 0.3174(8) 0.2595(4) 0.1665(4) 0.0484(12) Uani 1 1 d . . . . .
N2 N 0.3718(7) 0.3468(3) 0.2311(4) 0.0427(10) Uani 1 1 d . . . . .
N3 N 0.4495(8) 0.4955(4) 0.3042(4) 0.0441(11) Uani 1 1 d . . . . .
N4 N 0.4465(7) 0.4421(3) 0.3666(4) 0.0384(9) Uani 1 1 d . . . . .
N5 N 0.6870(7) 0.5882(3) 0.4848(3) 0.0356(10) Uani 1 1 d . . . . .
N6 N 1.3078(7) 0.5901(3) 0.4834(3) 0.0347(10) Uani 1 1 d . . . . .
N7 N 1.2812(7) 0.8897(4) 0.4582(4) 0.0409(11) Uani 1 1 d . . . . .
N8 N 0.6947(7) 0.8901(4) 0.4679(4) 0.0417(11) Uani 1 1 d . . . . .
N9 N 0.3889(8) 0.9471(4) 0.1195(4) 0.0513(12) Uani 1 1 d . . . . .
N10 N 0.4211(8) 0.9864(4) 0.2138(4) 0.0442(10) Uani 1 1 d . . . . .
N11 N 0.4935(8) 1.1021(4) 0.3392(4) 0.0479(11) Uani 1 1 d . . . . .
N12 N 0.4623(7) 1.0167(3) 0.3616(4) 0.0399(10) Uani 1 1 d . . . . .
Pd1 Pd 0.99037(5) 0.73366(3) 0.46524(3) 0.0326(2) Uani 1 1 d . . . . .
C27 C 0.3499(19) 0.5612(11) 0.0709(12) 0.139(3) Uani 1 1 d D U . . .
H27A H 0.435798 0.522664 0.046436 0.209 Uiso 1 1 d R U . . .
H27B H 0.409248 0.576134 0.128756 0.209 Uiso 1 1 d R U . . .
H27C H 0.380218 0.611044 0.049176 0.209 Uiso 1 1 d R U . . .
O4 O 0.1631(15) 0.5287(7) 0.0538(8) 0.151(3) Uani 1 1 d D U . . .
H4A H 0.094069 0.562213 0.054773 0.226 Uiso 1 1 d R U . . .
C28 C 0.500000 0.500000 0.000000 0.135(6) Uani 1 2 d S U P . .
O5 O 0.365(3) 0.4319(14) -0.0222(16) 0.144(6) Uani 0.5 1 d . U P . .
H5A H 0.262346 0.439841 0.000860 0.217 Uiso 0.5 1 d R U P . .
O1 O 0.4601(6) 0.6947(3) 0.3281(4) 0.0646(15) Uani 1 1 d . . . . .
H1A H 0.420962 0.737914 0.320282 0.097 Uiso 1 1 d R U . . .
H1B H 0.447922 0.642254 0.307012 0.097 Uiso 1 1 d R U . . .
O2 O 0.1357(10) 0.6954(6) 0.1981(6) 0.106(2) Uani 1 1 d . . . . .
H2A H 0.216114 0.673139 0.176017 0.159 Uiso 1 1 d R U . . .
H2B H 0.066914 0.682829 0.221427 0.159 Uiso 1 1 d R U . . .
O3 O 0.2596(11) 0.3436(6) -0.2132(7) 0.124(3) Uani 1 1 d . . . . .
H3A H 0.252097 0.387393 -0.182839 0.186 Uiso 1 1 d R U . . .
H3B H 0.336117 0.314513 -0.227659 0.186 Uiso 1 1 d R U . . .

loop_
_atom_site_aniso_label
_atom_site_aniso_U_11
_atom_site_aniso_U_22
_atom_site_aniso_U_33
_atom_site_aniso_U_23
_atom_site_aniso_U_13
_atom_site_aniso_U_12
C1 0.050(3) 0.058(3) 0.045(2) -0.004(2) 0.009(2) 0.006(2)
C2 0.049(3) 0.056(3) 0.047(2) -0.0025(19) 0.011(2) 0.003(2)
C3 0.051(3) 0.058(2) 0.041(2) -0.0012(18) 0.014(2) 0.001(2)
C4 0.052(3) 0.059(2) 0.042(2) -0.0014(18) 0.010(2) 0.008(2)
C5 0.050(3) 0.057(2) 0.040(2) 0.0006(18) 0.010(2) 0.007(2)
C6 0.046(3) 0.055(2) 0.040(2) -0.0010(17) 0.011(2) 0.004(2)
C7 0.049(3) 0.053(2) 0.0410(19) -0.0011(18) 0.011(2) 0.001(2)
C8 0.050(3) 0.051(3) 0.0413(19) -0.0018(18) 0.012(2) 0.002(2)
C9 0.047(3) 0.050(3) 0.0412(18) 0.0004(18) 0.009(2) 0.002(2)
C10 0.055(3) 0.045(2) 0.042(2) 0.0058(17) 0.010(2) 0.000(2)
C11 0.039(3) 0.0394(19) 0.0390(19) 0.0038(15) 0.011(2) 0.0027(19)
C12 0.031(2) 0.037(2) 0.038(3) 0.006(2) 0.011(2) 0.0036(17)
C13 0.030(2) 0.033(2) 0.036(3) 0.004(2) 0.013(2) 0.0017(16)
C14 0.031(2) 0.037(2) 0.044(3) 0.008(2) 0.014(2) 0.0049(16)
C15 0.030(2) 0.034(2) 0.040(3) 0.002(2) 0.011(2) 0.0019(16)
C16 0.052(3) 0.061(2) 0.047(3) 0.003(2) 0.013(2) 0.010(2)
C17 0.056(3) 0.059(3) 0.052(2) 0.0048(19) 0.010(2) 0.003(2)
C18 0.056(3) 0.061(2) 0.050(2) 0.007(2) 0.015(2) 0.002(2)
C19 0.053(3) 0.061(2) 0.046(2) 0.006(2) 0.017(2) 0.010(2)
C20 0.048(3) 0.058(3) 0.046(2) 0.0060(18) 0.017(2) 0.005(2)
C21 0.046(3) 0.059(2) 0.045(2) 0.0067(17) 0.015(2) 0.006(2)
C22 0.056(3) 0.062(2) 0.046(2) 0.0064(19) 0.016(2) 0.001(2)
C23 0.049(3) 0.062(2) 0.041(2) 0.0045(19) 0.013(2) 0.003(2)
C24 0.049(3) 0.060(2) 0.041(2) 0.0046(19) 0.014(2) 0.004(2)
C25 0.055(3) 0.049(2) 0.045(2) 0.0108(18) 0.013(2) 0.001(2)
C26 0.050(3) 0.047(2) 0.041(2) 0.0067(15) 0.014(2) 0.003(2)
Fe1 0.0280(6) 0.0316(6) 0.0367(6) 0.0026(4) 0.0120(5) 0.0031(4)
Fe2 0.0288(6) 0.0316(6) 0.0400(7) 0.0033(5) 0.0129(5) 0.0033(4)
N1 0.056(3) 0.042(2) 0.0406(18) -0.0016(16) 0.009(2) 0.002(2)
N2 0.045(3) 0.0408(18) 0.0385(18) 0.0012(14) 0.011(2) 0.0031(18)
N3 0.048(3) 0.043(2) 0.040(2) 0.0064(15) 0.011(2) -0.001(2)
N4 0.036(2) 0.0393(18) 0.0391(16) 0.0031(13) 0.0139(19) 0.0029(17)
N5 0.033(2) 0.037(2) 0.036(3) 0.0048(18) 0.011(2) 0.0028(15)
N6 0.030(2) 0.034(2) 0.040(3) 0.0041(19) 0.012(2) 0.0014(16)
N7 0.034(2) 0.042(2) 0.047(3) 0.009(2) 0.012(2) 0.0006(17)
N8 0.035(2) 0.040(2) 0.050(3) 0.006(2) 0.014(2) 0.0071(17)
N9 0.054(3) 0.059(2) 0.039(2) 0.0055(18) 0.014(2) 0.004(2)
N10 0.045(3) 0.047(2) 0.0409(18) 0.0073(15) 0.016(2) 0.0067(19)
N11 0.054(3) 0.046(2) 0.045(2) 0.0108(17) 0.012(2) 0.000(2)
N12 0.037(3) 0.0419(19) 0.0409(17) 0.0075(15) 0.013(2) 0.0035(18)
Pd1 0.0271(3) 0.0317(3) 0.0382(3) 0.0035(2) 0.0119(2) 0.00332(18)
C27 0.142(3) 0.139(4) 0.137(4) 0.036(2) 0.026(2) 0.0104(19)
O4 0.151(3) 0.153(4) 0.150(4) 0.041(2) 0.027(2) 0.0011(19)
C28 0.135(8) 0.135(8) 0.138(9) 0.039(7) 0.031(7) 0.016(6)
O5 0.157(9) 0.132(9) 0.141(10) 0.048(8) -0.001(8) 0.003(7)
O1 0.042(3) 0.030(2) 0.110(5) 0.001(2) 0.007(3) -0.0023(18)
O2 0.090(5) 0.134(6) 0.102(6) 0.045(5) 0.019(5) 0.025(5)
O3 0.105(6) 0.123(6) 0.143(8) 0.012(6) 0.056(6) 0.006(5)

_geom_special_details            
;
 All esds (except the esd in the dihedral angle between two l.s. planes)
 are estimated using the full covariance matrix.  The cell esds are taken
 into account individually in the estimation of esds in distances, angles
 and torsion angles; correlations between esds in cell parameters are only
 used when they are defined by crystal symmetry.  An approximate (isotropic)
 treatment of cell esds is used for estimating esds involving l.s. planes.
;
loop_
_geom_bond_atom_site_label_1
_geom_bond_atom_site_label_2
_geom_bond_distance
_geom_bond_site_symmetry_2
_geom_bond_publ_flag
C1 H1 0.9500 . ?
C1 C2 1.384(10) . ?
C1 C4 1.381(10) . ?
C2 H2 0.9500 . ?
C2 C3 1.400(9) . ?
C3 H3 0.9500 . ?
C3 C6 1.390(10) . ?
C4 H4 0.9500 . ?
C4 C5 1.392(9) . ?
C5 H5 0.9500 . ?
C5 C6 1.395(10) . ?
C6 C7 1.466(9) . ?
C7 H7 0.9500 . ?
C7 C8 1.320(10) . ?
C8 H8 0.9500 . ?
C8 C9 1.449(9) . ?
C9 H9 0.9500 . ?
C9 N1 1.281(9) . ?
C10 H10 0.9500 . ?
C10 N2 1.351(8) . ?
C10 N3 1.304(9) . ?
C11 H11 0.9500 . ?
C11 N2 1.347(8) . ?
C11 N4 1.304(8) . ?
C12 N5 1.150(9) . ?
C12 Pd1 2.002(6) . ?
C13 N6 1.151(9) . ?
C13 Pd1 1.996(6) . ?
C14 N7 1.140(8) . ?
C14 Pd1 1.989(6) . ?
C15 N8 1.153(8) . ?
C15 Pd1 1.984(6) . ?
C16 H16 0.9500 . ?
C16 C17 1.393(11) . ?
C16 C19 1.375(10) . ?
C17 H17 0.9500 . ?
C17 C18 1.377(11) . ?
C18 H18 0.9500 . ?
C18 C21 1.393(10) . ?
C19 H19 0.9500 . ?
C19 C20 1.372(10) . ?
C20 H20 0.9500 . ?
C20 C21 1.408(10) . ?
C21 C22 1.427(10) . ?
C22 H22 0.9500 . ?
C22 C23 1.359(10) . ?
C23 H23 0.9500 . ?
C23 C24 1.443(10) . ?
C24 H24 0.9500 . ?
C24 N9 1.270(9) . ?
C25 H25 0.9500 . ?
C25 N10 1.359(8) . ?
C25 N11 1.297(9) . ?
C26 H26 0.9500 . ?
C26 N10 1.362(8) . ?
C26 N12 1.291(8) . ?
Fe1 N4 1.981(5) 2_666 ?
Fe1 N4 1.981(5) . ?
Fe1 N5 1.947(5) 2_666 ?
Fe1 N5 1.947(5) . ?
Fe1 N6 1.950(5) 2_766 ?
Fe1 N6 1.950(5) 1_455 ?
Fe2 N7 2.146(5) 2_776 ?
Fe2 N7 2.146(5) 1_455 ?
Fe2 N8 2.161(5) 2_676 ?
Fe2 N8 2.161(5) . ?
Fe2 N12 2.179(5) 2_676 ?
Fe2 N12 2.179(5) . ?
N1 N2 1.404(7) . ?
N3 N4 1.382(7) . ?
N9 N10 1.398(8) . ?
N11 N12 1.395(7) . ?
C27 H27A 0.9087 . ?
C27 H27B 0.8926 . ?
C27 H27C 0.9110 . ?
C27 O4 1.396(13) . ?
O4 H4A 0.7007 . ?
C28 H27A 0.9161 . ?
C28 C28 0.0000 2_665 ?
C28 O5 1.32(2) . ?
C28 O5 1.32(2) 2_665 ?
O5 H5A 0.8817 . ?
O1 H1A 0.7195 . ?
O1 H1B 0.7450 . ?
O2 H2A 0.7615 . ?
O2 H2B 0.7140 . ?
O3 H3A 0.6965 . ?
O3 H3B 0.7323 . ?

loop_
_geom_angle_atom_site_label_1
_geom_angle_atom_site_label_2
_geom_angle_atom_site_label_3
_geom_angle
_geom_angle_site_symmetry_1
_geom_angle_site_symmetry_3
_geom_angle_publ_flag
C2 C1 H1 119.9 . . ?
C4 C1 H1 119.9 . . ?
C4 C1 C2 120.1(7) . . ?
C1 C2 H2 120.0 . . ?
C1 C2 C3 120.0(7) . . ?
C3 C2 H2 120.0 . . ?
C2 C3 H3 119.8 . . ?
C6 C3 C2 120.3(7) . . ?
C6 C3 H3 119.8 . . ?
C1 C4 H4 120.0 . . ?
C1 C4 C5 120.1(7) . . ?
C5 C4 H4 120.0 . . ?
C4 C5 H5 119.7 . . ?
C4 C5 C6 120.5(7) . . ?
C6 C5 H5 119.7 . . ?
C3 C6 C5 119.0(6) . . ?
C3 C6 C7 121.0(6) . . ?
C5 C6 C7 120.0(6) . . ?
C6 C7 H7 116.7 . . ?
C8 C7 C6 126.6(7) . . ?
C8 C7 H7 116.7 . . ?
C7 C8 H8 118.7 . . ?
C7 C8 C9 122.6(7) . . ?
C9 C8 H8 118.7 . . ?
C8 C9 H9 120.6 . . ?
N1 C9 C8 118.9(6) . . ?
N1 C9 H9 120.6 . . ?
N2 C10 H10 124.7 . . ?
N3 C10 H10 124.7 . . ?
N3 C10 N2 110.6(6) . . ?
N2 C11 H11 125.1 . . ?
N4 C11 H11 125.1 . . ?
N4 C11 N2 109.7(5) . . ?
N5 C12 Pd1 178.0(5) . . ?
N6 C13 Pd1 176.2(6) . . ?
N7 C14 Pd1 176.0(5) . . ?
N8 C15 Pd1 176.9(6) . . ?
C17 C16 H16 120.3 . . ?
C19 C16 H16 120.3 . . ?
C19 C16 C17 119.4(7) . . ?
C16 C17 H17 120.3 . . ?
C18 C17 C16 119.5(7) . . ?
C18 C17 H17 120.3 . . ?
C17 C18 H18 118.8 . . ?
C17 C18 C21 122.5(7) . . ?
C21 C18 H18 118.8 . . ?
C16 C19 H19 119.6 . . ?
C20 C19 C16 120.9(7) . . ?
C20 C19 H19 119.6 . . ?
C19 C20 H20 119.3 . . ?
C19 C20 C21 121.3(7) . . ?
C21 C20 H20 119.3 . . ?
C18 C21 C20 116.5(7) . . ?
C18 C21 C22 120.0(7) . . ?
C20 C21 C22 123.3(7) . . ?
C21 C22 H22 116.8 . . ?
C23 C22 C21 126.4(7) . . ?
C23 C22 H22 116.8 . . ?
C22 C23 H23 118.5 . . ?
C22 C23 C24 123.0(7) . . ?
C24 C23 H23 118.5 . . ?
C23 C24 H24 120.4 . . ?
N9 C24 C23 119.1(7) . . ?
N9 C24 H24 120.4 . . ?
N10 C25 H25 124.3 . . ?
N11 C25 H25 124.3 . . ?
N11 C25 N10 111.5(6) . . ?
N10 C26 H26 125.0 . . ?
N12 C26 H26 125.0 . . ?
N12 C26 N10 110.0(6) . . ?
N4 Fe1 N4 180.0 . 2_666 ?
N5 Fe1 N4 89.7(2) . 2_666 ?
N5 Fe1 N4 90.3(2) 2_666 2_666 ?
N5 Fe1 N4 90.3(2) . . ?
N5 Fe1 N4 89.7(2) 2_666 . ?
N5 Fe1 N5 180.0 2_666 . ?
N5 Fe1 N6 89.8(2) . 2_766 ?
N5 Fe1 N6 90.2(2) . 1_455 ?
N5 Fe1 N6 90.2(2) 2_666 2_766 ?
N5 Fe1 N6 89.8(2) 2_666 1_455 ?
N6 Fe1 N4 91.2(2) 2_766 . ?
N6 Fe1 N4 91.2(2) 1_455 2_666 ?
N6 Fe1 N4 88.8(2) 2_766 2_666 ?
N6 Fe1 N4 88.8(2) 1_455 . ?
N6 Fe1 N6 180.0 2_766 1_455 ?
N7 Fe2 N7 180.0 2_776 1_455 ?
N7 Fe2 N8 87.97(19) 1_455 . ?
N7 Fe2 N8 92.03(19) 2_776 . ?
N7 Fe2 N8 87.97(19) 2_776 2_676 ?
N7 Fe2 N8 92.03(19) 1_455 2_676 ?
N7 Fe2 N12 89.7(2) 1_455 2_676 ?
N7 Fe2 N12 90.3(2) 2_776 2_676 ?
N7 Fe2 N12 90.3(2) 1_455 . ?
N7 Fe2 N12 89.7(2) 2_776 . ?
N8 Fe2 N8 180.0 2_676 . ?
N8 Fe2 N12 89.4(2) . 2_676 ?
N8 Fe2 N12 90.6(2) . . ?
N8 Fe2 N12 90.6(2) 2_676 2_676 ?
N8 Fe2 N12 89.4(2) 2_676 . ?
N12 Fe2 N12 180.0(3) 2_676 . ?
C9 N1 N2 116.5(5) . . ?
C10 N2 N1 132.9(5) . . ?
C11 N2 C10 105.5(5) . . ?
C11 N2 N1 121.6(5) . . ?
C10 N3 N4 106.3(5) . . ?
C11 N4 Fe1 129.8(4) . . ?
C11 N4 N3 107.9(5) . . ?
N3 N4 Fe1 122.3(4) . . ?
C12 N5 Fe1 178.5(6) . . ?
C13 N6 Fe1 177.7(5) . 1_655 ?
C14 N7 Fe2 163.4(5) . 1_655 ?
C15 N8 Fe2 169.5(5) . . ?
C24 N9 N10 117.3(6) . . ?
C25 N10 C26 104.5(6) . . ?
C25 N10 N9 121.4(5) . . ?
C26 N10 N9 134.1(6) . . ?
C25 N11 N12 105.7(5) . . ?
C26 N12 Fe2 126.8(4) . . ?
C26 N12 N11 108.3(5) . . ?
N11 N12 Fe2 124.9(4) . . ?
C13 Pd1 C12 91.0(2) . . ?
C14 Pd1 C12 177.5(2) . . ?
C14 Pd1 C13 90.5(2) . . ?
C15 Pd1 C12 90.6(2) . . ?
C15 Pd1 C13 176.3(2) . . ?
C15 Pd1 C14 87.8(2) . . ?
H27A C27 H27B 97.7 . . ?
H27A C27 H27C 94.8 . . ?
H27B C27 H27C 104.5 . . ?
O4 C27 H27A 120.1 . . ?
O4 C27 H27B 117.2 . . ?
O4 C27 H27C 118.6 . . ?
C27 O4 H4A 118.6 . . ?
C27 C28 H27A 14.6(5) 2_665 2_665 ?
C27 C28 H27A 165.4 2_665 . ?
H27A C28 H27A 180.0 . 2_665 ?
C28 C28 C27 0(10) 2_665 2_665 ?
C28 C28 H27A 0(10) 2_665 2_665 ?
C28 C28 H27A 0.0 2_665 . ?
C28 C28 O5 0(10) 2_665 . ?
C28 C28 O5 0(10) 2_665 2_665 ?
O5 C28 C27 82.8(11) 2_665 2_665 ?
O5 C28 C27 97.2(11) . 2_665 ?
O5 C28 H27A 99.1 2_665 . ?
O5 C28 H27A 80.9(13) 2_665 2_665 ?
O5 C28 H27A 80.9 . . ?
O5 C28 H27A 99.1(13) . 2_665 ?
O5 C28 O5 180.0 . 2_665 ?
C28 O5 C28 0.0 2_665 . ?
C28 O5 H5A 121.7 2_665 . ?
C28 O5 H5A 121.7 . . ?
H1A O1 H1B 138.7 . . ?
H2A O2 H2B 139.0 . . ?
H3A O3 H3B 136.0 . . ?

loop_
_geom_torsion_atom_site_label_1
_geom_torsion_atom_site_label_2
_geom_torsion_atom_site_label_3
_geom_torsion_atom_site_label_4
_geom_torsion
_geom_torsion_site_symmetry_1
_geom_torsion_site_symmetry_2
_geom_torsion_site_symmetry_3
_geom_torsion_site_symmetry_4
_geom_torsion_publ_flag
C1 C2 C3 C6 1.3(11) . . . . ?
C1 C4 C5 C6 2.1(11) . . . . ?
C2 C1 C4 C5 -1.1(11) . . . . ?
C2 C3 C6 C5 -0.3(10) . . . . ?
C2 C3 C6 C7 178.5(6) . . . . ?
C3 C6 C7 C8 10.6(11) . . . . ?
C4 C1 C2 C3 -0.6(11) . . . . ?
C4 C5 C6 C3 -1.4(11) . . . . ?
C4 C5 C6 C7 179.8(6) . . . . ?
C5 C6 C7 C8 -170.7(7) . . . . ?
C6 C7 C8 C9 -178.0(6) . . . . ?
C7 C8 C9 N1 179.5(7) . . . . ?
C8 C9 N1 N2 -178.6(5) . . . . ?
C9 N1 N2 C10 -0.8(10) . . . . ?
C9 N1 N2 C11 178.1(6) . . . . ?
C10 N3 N4 C11 -0.9(7) . . . . ?
C10 N3 N4 Fe1 -178.9(4) . . . . ?
C16 C17 C18 C21 -1.4(12) . . . . ?
C16 C19 C20 C21 -0.3(11) . . . . ?
C17 C16 C19 C20 0.9(11) . . . . ?
C17 C18 C21 C20 2.0(11) . . . . ?
C17 C18 C21 C22 177.7(7) . . . . ?
C18 C21 C22 C23 -175.0(7) . . . . ?
C19 C16 C17 C18 -0.1(11) . . . . ?
C19 C20 C21 C18 -1.1(10) . . . . ?
C19 C20 C21 C22 -176.7(7) . . . . ?
C20 C21 C22 C23 0.4(12) . . . . ?
C21 C22 C23 C24 179.6(7) . . . . ?
C22 C23 C24 N9 -179.2(7) . . . . ?
C23 C24 N9 N10 -180.0(6) . . . . ?
C24 N9 N10 C25 -171.3(6) . . . . ?
C24 N9 N10 C26 9.5(11) . . . . ?
C25 N11 N12 C26 -0.7(7) . . . . ?
C25 N11 N12 Fe2 175.7(5) . . . . ?
N2 C10 N3 N4 0.8(7) . . . . ?
N2 C11 N4 Fe1 178.5(4) . . . . ?
N2 C11 N4 N3 0.7(7) . . . . ?
N3 C10 N2 C11 -0.3(8) . . . . ?
N3 C10 N2 N1 178.7(6) . . . . ?
N4 C11 N2 C10 -0.3(7) . . . . ?
N4 C11 N2 N1 -179.5(5) . . . . ?
N10 C25 N11 N12 0.4(8) . . . . ?
N10 C26 N12 Fe2 -175.5(4) . . . . ?
N10 C26 N12 N11 0.8(7) . . . . ?
N11 C25 N10 C26 0.1(8) . . . . ?
N11 C25 N10 N9 -179.4(6) . . . . ?
N12 C26 N10 C25 -0.6(7) . . . . ?
N12 C26 N10 N9 178.8(6) . . . . ?
C27 C28 O5 C28 0(100) 2_665 . . 2_665 ?

_shelx_res_file                  
;
TITL 2_a.res in P-1
    190k.res
    created by SHELXL-2016/6 at 22:02:20 on 22-May-2024
REM Old TITL 2 in P-1
REM SHELXT solution in P-1
REM R1 0.120, Rweak 0.006, Alpha 0.046, Orientation as input
REM Formula found by SHELXT: C59 N28 Fe2 Pd2
CELL 0.71073 7.288 14.504 15.422 104.704 100.067 90.333
ZERR 2 0.0015 0.0029 0.0031 0.03 0.03 0.03
LATT 1
SFAC C H Fe N O Pd
UNIT 55 61 2 24 9 2
EQIV $1 1-X,1-Y,-Z
RIGU 0.001 0.002
ISOR 0.01 0.02 O4 C27
ISOR 0.01 0.02 O4
ISOR 0.001 0.002 C27 O4
ISOR 0.01 0.02 C28 O5
DFIX 1.3 O4 C27
SIMU 0.01 0.02 3.8 C1 C2 C3 C4 C5 C6 C7 C8 C9 C10 C11 C12 C13 C14 C15 C16 =
 C17 C18 C19 C20 C21 C22 C23 C24 C25 C26 C27 C28

L.S. 20 0 0
PLAN  20
TEMP -83.15
CONF
FREE C27 C28_$1
FREE C27 C28
FREE C28 H27a_$1
FREE C28 H27a
FREE O5 C27
FREE O5 H27a
list 4
MORE -1
BOND $H
fmap 2 53
acta
SHEL 999 0.84
REM <olex2.extras>
REM <HklSrc "%.\\190K.hkl">
REM </olex2.extras>

WGHT    0.136700    2.748100
FVAR       0.48141
C1    1    0.000578   -0.073452   -0.294791    11.00000    0.04966    0.05827 =
         0.04507   -0.00420    0.00920    0.00555
AFIX  43
H1    2   -0.044094   -0.127340   -0.344009    11.00000   -1.20000
AFIX   0
C2    1   -0.001747   -0.076931   -0.206162    11.00000    0.04890    0.05621 =
         0.04701   -0.00253    0.01069    0.00269
AFIX  43
H2    2   -0.049089   -0.132936   -0.194596    11.00000   -1.20000
AFIX   0
C3    1    0.065715    0.002138   -0.133521    11.00000    0.05117    0.05786 =
         0.04111   -0.00121    0.01367    0.00137
AFIX  43
H3    2    0.066396   -0.000849   -0.072639    11.00000   -1.20000
AFIX   0
C4    1    0.067671    0.008156   -0.311860    11.00000    0.05226    0.05949 =
         0.04153   -0.00144    0.00961    0.00775
AFIX  43
H4    2    0.071134    0.009968   -0.372701    11.00000   -1.20000
AFIX   0
C5    1    0.130267    0.087807   -0.239979    11.00000    0.05007    0.05709 =
         0.03999    0.00064    0.01038    0.00707
AFIX  43
H5    2    0.172331    0.144520   -0.252230    11.00000   -1.20000
AFIX   0
C6    1    0.131708    0.084999   -0.150084    11.00000    0.04579    0.05547 =
         0.03951   -0.00099    0.01058    0.00434
C7    1    0.198488    0.169230   -0.074954    11.00000    0.04926    0.05260 =
         0.04102   -0.00114    0.01064    0.00139
AFIX  43
H7    2    0.221228    0.226661   -0.091171    11.00000   -1.20000
AFIX   0
C8    1    0.230243    0.173418    0.012917    11.00000    0.05035    0.05120 =
         0.04134   -0.00181    0.01235    0.00233
AFIX  43
H8    2    0.212740    0.116690    0.031239    11.00000   -1.20000
AFIX   0
C9    1    0.290737    0.261099    0.082547    11.00000    0.04710    0.05043 =
         0.04122    0.00036    0.00887    0.00225
AFIX  43
H9    2    0.310302    0.318821    0.066240    11.00000   -1.20000
AFIX   0
C10   1    0.405515    0.435971    0.223783    11.00000    0.05522    0.04482 =
         0.04181    0.00580    0.00950    0.00043
AFIX  43
H10   2    0.398167    0.452977    0.167754    11.00000   -1.20000
AFIX   0
C11   1    0.398518    0.354015    0.321338    11.00000    0.03882    0.03936 =
         0.03903    0.00376    0.01058    0.00267
AFIX  43
H11   2    0.384484    0.302646    0.347924    11.00000   -1.20000
AFIX   0
C12   1    0.800074    0.639936    0.477560    11.00000    0.03111    0.03718 =
         0.03760    0.00581    0.01089    0.00358
C13   1    1.189824    0.640954    0.473525    11.00000    0.02987    0.03314 =
         0.03608    0.00386    0.01288    0.00168
C14   1    1.175951    0.830977    0.457559    11.00000    0.03075    0.03678 =
         0.04365    0.00803    0.01435    0.00488
C15   1    0.800838    0.831243    0.464470    11.00000    0.02964    0.03412 =
         0.04047    0.00232    0.01069    0.00190
C16   1    0.075837    0.584865   -0.325177    11.00000    0.05185    0.06063 =
         0.04693    0.00274    0.01257    0.01040
AFIX  43
H16   2    0.043974    0.552580   -0.388035    11.00000   -1.20000
AFIX   0
C17   1    0.038834    0.540920   -0.259146    11.00000    0.05595    0.05903 =
         0.05223    0.00479    0.01049    0.00316
AFIX  43
H17   2   -0.018745    0.478421   -0.276581    11.00000   -1.20000
AFIX   0
C18   1    0.086382    0.588794   -0.168403    11.00000    0.05642    0.06079 =
         0.05004    0.00720    0.01472    0.00205
AFIX  43
H18   2    0.058027    0.558727   -0.123974    11.00000   -1.20000
AFIX   0
C19   1    0.158931    0.675430   -0.298523    11.00000    0.05333    0.06072 =
         0.04606    0.00613    0.01682    0.01032
AFIX  43
H19   2    0.182671    0.705976   -0.343426    11.00000   -1.20000
AFIX   0
C20   1    0.207993    0.722245   -0.207923    11.00000    0.04809    0.05836 =
         0.04635    0.00596    0.01746    0.00451
AFIX  43
H20   2    0.265745    0.784671   -0.191156    11.00000   -1.20000
AFIX   0
C21   1    0.174495    0.679653   -0.139288    11.00000    0.04570    0.05853 =
         0.04494    0.00670    0.01541    0.00627
C22   1    0.214427    0.727314   -0.044444    11.00000    0.05614    0.06183 =
         0.04566    0.00641    0.01573    0.00072
AFIX  43
H22   2    0.187518    0.692144   -0.003522    11.00000   -1.20000
AFIX   0
C23   1    0.287202    0.818117   -0.006952    11.00000    0.04932    0.06213 =
         0.04075    0.00454    0.01343    0.00272
AFIX  43
H23   2    0.316083    0.854711   -0.046359    11.00000   -1.20000
AFIX   0
C24   1    0.322576    0.861446    0.089972    11.00000    0.04853    0.05968 =
         0.04071    0.00463    0.01393    0.00436
AFIX  43
H24   2    0.296630    0.826360    0.131132    11.00000   -1.20000
AFIX   0
C25   1    0.468264    1.080729    0.250903    11.00000    0.05510    0.04856 =
         0.04503    0.01078    0.01348    0.00129
AFIX  43
H25   2    0.481132    1.125408    0.216453    11.00000   -1.20000
AFIX   0
C26   1    0.418591    0.950046    0.286879    11.00000    0.05024    0.04688 =
         0.04103    0.00671    0.01412    0.00342
AFIX  43
H26   2    0.389034    0.885168    0.283367    11.00000   -1.20000
AFIX   0
FE1   3    0.500000    0.500000    0.500000    10.50000    0.02801    0.03159 =
         0.03666    0.00263    0.01204    0.00311
FE2   3    0.500000    1.000000    0.500000    10.50000    0.02884    0.03155 =
         0.04003    0.00326    0.01289    0.00326
N1    4    0.317390    0.259467    0.166459    11.00000    0.05596    0.04178 =
         0.04056   -0.00155    0.00866    0.00239
N2    4    0.371789    0.346800    0.231132    11.00000    0.04500    0.04080 =
         0.03852    0.00122    0.01075    0.00306
N3    4    0.449549    0.495455    0.304246    11.00000    0.04762    0.04327 =
         0.03997    0.00637    0.01054   -0.00093
N4    4    0.446549    0.442125    0.366640    11.00000    0.03559    0.03927 =
         0.03908    0.00309    0.01389    0.00294
N5    4    0.687027    0.588161    0.484827    11.00000    0.03288    0.03701 =
         0.03635    0.00485    0.01145    0.00278
N6    4    1.307762    0.590087    0.483369    11.00000    0.03034    0.03365 =
         0.03950    0.00412    0.01232    0.00142
N7    4    1.281161    0.889692    0.458174    11.00000    0.03440    0.04161 =
         0.04701    0.00950    0.01157    0.00061
N8    4    0.694670    0.890147    0.467899    11.00000    0.03460    0.03988 =
         0.04996    0.00607    0.01414    0.00705
N9    4    0.388863    0.947117    0.119543    11.00000    0.05409    0.05881 =
         0.03903    0.00548    0.01412    0.00436
N10   4    0.421089    0.986364    0.213849    11.00000    0.04512    0.04731 =
         0.04086    0.00726    0.01550    0.00668
N11   4    0.493514    1.102122    0.339221    11.00000    0.05398    0.04552 =
         0.04491    0.01084    0.01192    0.00010
N12   4    0.462303    1.016749    0.361607    11.00000    0.03727    0.04191 =
         0.04090    0.00753    0.01270    0.00348
PD1   6    0.990374    0.733659    0.465239    11.00000    0.02709    0.03171 =
         0.03822    0.00349    0.01191    0.00332

C27   1    0.349918    0.561204    0.070866    11.00000    0.14233    0.13909 =
         0.13666    0.03650    0.02558    0.01040
AFIX   3
H27A  2    0.435798    0.522664    0.046436    11.00000   -1.50000
H27B  2    0.409248    0.576134    0.128756    11.00000   -1.50000
H27C  2    0.380218    0.611044    0.049176    11.00000   -1.50000
AFIX   0
O4    5    0.163079    0.528713    0.053803    11.00000    0.15122    0.15267 =
         0.14968    0.04102    0.02698    0.00108
AFIX   3
H4A   2    0.094069    0.562213    0.054773    11.00000   -1.50000
AFIX   0

C28   1    0.500000    0.500000    0.000000    10.50000    0.13515    0.13479 =
         0.13789    0.03859    0.03061    0.01629
O5    5    0.365356    0.431931   -0.022240    10.50000    0.15679    0.13178 =
         0.14104    0.04775   -0.00059    0.00322
AFIX   3
H5A   2    0.262346    0.439841    0.000860    10.50000   -1.50000
AFIX   0

O1    5    0.460132    0.694664    0.328062    11.00000    0.04210    0.02984 =
         0.10987    0.00081    0.00741   -0.00226
AFIX   3
H1A   2    0.420962    0.737914    0.320282    11.00000   -1.50000
H1B   2    0.447922    0.642254    0.307012    11.00000   -1.50000
AFIX   0

O2    5    0.135704    0.695439    0.198087    11.00000    0.08998    0.13388 =
         0.10240    0.04476    0.01919    0.02458
AFIX   3
H2A   2    0.216114    0.673139    0.176017    11.00000   -1.50000
H2B   2    0.066914    0.682829    0.221427    11.00000   -1.50000
AFIX   0

O3    5    0.259627    0.343553   -0.213229    11.00000    0.10532    0.12309 =
         0.14292    0.01152    0.05552    0.00597
AFIX   3
H3A   2    0.252097    0.387393   -0.182839    11.00000   -1.50000
H3B   2    0.336117    0.314513   -0.227659    11.00000   -1.50000
AFIX   0
HKLF 4


REM  2_a.res in P-1
REM R1 =  0.0692 for    4486 Fo > 4sig(Fo)  and  0.0744 for all    5053 data
REM    424 parameters refined using    721 restraints

END

WGHT      0.1367      2.7481

REM Highest difference peak  1.990,  deepest hole -1.712,  1-sigma level  0.154
Q1    1   1.0304  0.6776  0.4795  11.00000  0.05    1.99
Q2    1   0.9597  0.7941  0.4569  11.00000  0.05    1.97
Q3    1   0.4567  0.5580  0.4884  11.00000  0.05    1.17
Q4    1   0.4754  1.0582  0.4929  11.00000  0.05    1.05
Q5    1   0.8160  0.7721  0.4720  11.00000  0.05    0.97
Q6    1   1.1648  0.7012  0.4597  11.00000  0.05    0.97
Q7    1   0.9005  0.6867  0.4767  11.00000  0.05    0.88
Q8    1   1.0251  0.7564  0.5360  11.00000  0.05    0.85
Q9    1   1.0853  0.7810  0.4515  11.00000  0.05    0.79
Q10   1   0.4754  0.7049  0.3765  11.00000  0.05    0.77
Q11   1   0.9614  0.7154  0.3995  11.00000  0.05    0.73
Q12   1   0.0395  0.5612  0.0476  11.00000  0.05    0.69
Q13   1   0.6134  0.5610  0.4955  11.00000  0.05    0.68
Q14   1   0.4085  0.4606  0.5126  11.00000  0.05    0.68
Q15   1   0.3919  0.6834  0.3085  11.00000  0.05    0.60
Q16   1   1.0231  0.8204  0.5410  11.00000  0.05    0.57
Q17   1   0.4129  0.9617  0.5138  11.00000  0.05    0.56
Q18   1   1.0398  0.5994  0.4608  11.00000  0.05    0.53
Q19   1   0.7330  0.8424  0.4691  11.00000  0.05    0.52
Q20   1   0.4404  0.4319 -0.0438  11.00000  0.05    0.52
;
_shelx_res_checksum              52447
_olex2_submission_special_instructions 'No special instructions were received'


# start Validation Reply Form
_vrf_PLAT029_190k                
;
PROBLEM: _diffrn_measured_fraction_theta_full value Low .      0.920 Why?  
RESPONSE: The dataset was collected on the beamline equipped with 1-axis. 
goniometer, which allows phi-scans. The orientation of the small-molecule 
crystal did  not allowed to collect 100 % of reflections in this regime, 
especially the low symmetry of crystal.
;
# end Validation Reply Form
####################################################################### 
# 
# This file contains crystal structure data downloaded from the 
# Cambridge Structural Database (CSD) hosted by the Cambridge 
# Crystallographic Data Centre (CCDC).
# 
# Full information about CCDC data access policies and citation 
# guidelines are available at http://www.ccdc.cam.ac.uk/access/V1 
# 
# Audit and citation data items may have been added by the CCDC. 
# Please retain this information to preserve the provenance of 
# this file and to allow appropriate attribution of the data. 
# 
#######################################################################

data_293k
_database_code_depnum_ccdc_archive 'CCDC 2357594'
loop_
_audit_author_name
_audit_author_address
'J. P. Xue'
;Ningbo University
China
;
_audit_update_record             
;
2024-05-23 deposited with the CCDC.	2025-07-21 downloaded from the CCDC.
;
_audit_creation_date             2024-05-23
_audit_creation_method           
;
Olex2 1.5
(compiled 2023.08.24 svn.re1ec1418 for OlexSys, GUI svn.r6817)
;
_shelx_SHELXL_version_number     2016/6
_chemical_name_common            ?
_chemical_name_systematic        ?
_chemical_formula_moiety         
'C26 H20 Fe N12 Pd, C H4 O, 0.5(C H O), 3(H2 O)'
_chemical_formula_sum            'C27.50 H30.50 Fe N12 O4.50 Pd'
_chemical_formula_weight         763.39
_chemical_melting_point          ?
loop_
_atom_type_symbol
_atom_type_description
_atom_type_scat_dispersion_real
_atom_type_scat_dispersion_imag
_atom_type_scat_source
C C 0.0033 0.0016 'International Tables Vol C Tables 4.2.6.8 and 6.1.1.4'
H H 0.0000 0.0000 'International Tables Vol C Tables 4.2.6.8 and 6.1.1.4'
Fe Fe 0.3463 0.8444 'International Tables Vol C Tables 4.2.6.8 and 6.1.1.4'
N N 0.0061 0.0033 'International Tables Vol C Tables 4.2.6.8 and 6.1.1.4'
O O 0.0106 0.0060 'International Tables Vol C Tables 4.2.6.8 and 6.1.1.4'
Pd Pd -0.9988 1.0072 'International Tables Vol C Tables 4.2.6.8 and 6.1.1.4'

_shelx_space_group_comment       
;
The symmetry employed for this shelxl refinement is uniquely defined
by the following loop, which should always be used as a source of
symmetry information in preference to the above space-group names.
They are only intended as comments.
;
_space_group_crystal_system      triclinic
_space_group_IT_number           2
_space_group_name_H-M_alt        'P -1'
_space_group_name_Hall           '-P 1'
loop_
_space_group_symop_operation_xyz
'x, y, z'
'-x, -y, -z'

_cell_length_a                   7.4570(15)
_cell_length_b                   14.711(3)
_cell_length_c                   15.442(3)
_cell_angle_alpha                104.49(3)
_cell_angle_beta                 99.92(3)
_cell_angle_gamma                90.28(3)
_cell_volume                     1613.5(6)
_cell_formula_units_Z            2
_cell_measurement_reflns_used    11719
_cell_measurement_temperature    293(2)
_cell_measurement_theta_max      26.00
_cell_measurement_theta_min      3.14
_shelx_estimated_absorpt_T_max   ?
_shelx_estimated_absorpt_T_min   ?
_exptl_absorpt_coefficient_mu    1.062
_exptl_absorpt_correction_T_max  ?
_exptl_absorpt_correction_T_min  ?
_exptl_absorpt_correction_type   none
_exptl_absorpt_process_details   ?
_exptl_absorpt_special_details   ?
_exptl_crystal_colour            'clear light yellow'
_exptl_crystal_colour_lustre     clear
_exptl_crystal_colour_modifier   light
_exptl_crystal_colour_primary    yellow
_exptl_crystal_density_diffrn    1.571
_exptl_crystal_density_meas      ?
_exptl_crystal_density_method    ?
_exptl_crystal_description       plate
_exptl_crystal_F_000             775
_exptl_crystal_size_max          ?
_exptl_crystal_size_mid          ?
_exptl_crystal_size_min          ?
_exptl_transmission_factor_max   ?
_exptl_transmission_factor_min   ?
_diffrn_reflns_av_R_equivalents  0.0667
_diffrn_reflns_av_unetI/netI     0.0731
_diffrn_reflns_Laue_measured_fraction_full 0.915
_diffrn_reflns_Laue_measured_fraction_max 0.915
_diffrn_reflns_limit_h_max       8
_diffrn_reflns_limit_h_min       -8
_diffrn_reflns_limit_k_max       17
_diffrn_reflns_limit_k_min       -17
_diffrn_reflns_limit_l_max       18
_diffrn_reflns_limit_l_min       -18
_diffrn_reflns_number            10053
_diffrn_reflns_point_group_measured_fraction_full 0.915
_diffrn_reflns_point_group_measured_fraction_max 0.915
_diffrn_reflns_theta_full        25.026
_diffrn_reflns_theta_max         25.026
_diffrn_reflns_theta_min         1.432
_diffrn_ambient_temperature      293(2)
_diffrn_detector_area_resol_mean ?
_diffrn_measured_fraction_theta_full 0.915
_diffrn_measured_fraction_theta_max 0.915
_diffrn_measurement_device_type  'Bruker P4'
_diffrn_measurement_method       '\w scans'
_diffrn_radiation_monochromator  graphite
_diffrn_radiation_type           MoK\a
_diffrn_radiation_wavelength     0.71073
_diffrn_source                   ?
_reflns_Friedel_coverage         0.000
_reflns_Friedel_fraction_full    .
_reflns_Friedel_fraction_max     .
_reflns_number_gt                4499
_reflns_number_total             5202
_reflns_special_details          
;
 Reflections were merged by SHELXL according to the crystal
 class for the calculation of statistics and refinement.
 
 _reflns_Friedel_fraction is defined as the number of unique
 Friedel pairs measured divided by the number that would be
 possible theoretically, ignoring centric projections and
 systematic absences.
;
_reflns_threshold_expression     'I > 2\s(I)'
_computing_cell_refinement       ?
_computing_data_collection       ?
_computing_data_reduction        ?
_computing_molecular_graphics    'Olex2 1.5 (Dolomanov et al., 2009)'
_computing_publication_material  'Olex2 1.5 (Dolomanov et al., 2009)'
_computing_structure_refinement  'SHELXL 2016/6 (Sheldrick, 2015)'
_computing_structure_solution    'olex2.solve 1.5 (Bourhis et al., 2015)'
_refine_diff_density_max         1.888
_refine_diff_density_min         -1.407
_refine_diff_density_rms         0.137
_refine_ls_extinction_coef       .
_refine_ls_extinction_method     none
_refine_ls_goodness_of_fit_ref   1.070
_refine_ls_hydrogen_treatment    constr
_refine_ls_matrix_type           full
_refine_ls_number_parameters     424
_refine_ls_number_reflns         5202
_refine_ls_number_restraints     422
_refine_ls_R_factor_all          0.0739
_refine_ls_R_factor_gt           0.0675
_refine_ls_restrained_S_all      1.081
_refine_ls_shift/su_max          0.001
_refine_ls_shift/su_mean         0.000
_refine_ls_structure_factor_coef Fsqd
_refine_ls_weighting_details     
'w=1/[\s^2^(Fo^2^)+(0.1389P)^2^+1.1883P] where P=(Fo^2^+2Fc^2^)/3'
_refine_ls_weighting_scheme      calc
_refine_ls_wR_factor_gt          0.1885
_refine_ls_wR_factor_ref         0.1997
_refine_special_details          ?
_olex2_refinement_description    
;
1. Fixed Uiso
 At 1.2 times of:
  All C(H) groups
 At 1.5 times of:
  All C(H,H,H) groups, All O(H) groups, All O(H,H) groups
2. Restrained distances
 C28-O5
 1.3 with sigma of 0.02
 O4-C27
 1.3 with sigma of 0.02
3. Uiso/Uaniso restraints and constraints
C1 \\sim C2 \\sim C3 \\sim C4 \\sim C5 \\sim C6 \\sim C7 \\sim C8 \\sim C9
\\sim C10 \\sim C11 \\sim C12 \\sim C13 \\sim C14 \\sim C15 \\sim C16 \\sim C17
\\sim C18 \\sim C19 \\sim C20 \\sim C21 \\sim C22 \\sim C23 \\sim C24 \\sim C25
\\sim C26 \\sim C27 \\sim C28: within 3.8A with sigma of 0.01 and sigma for
terminal atoms of 0.02 within 3.8A
Uanis(C27) \\sim Ueq, Uanis(O4) \\sim Ueq: with sigma of 0.01 and sigma for
terminal atoms of 0.02
Uanis(O4) \\sim Ueq: with sigma of 0.001 and sigma for terminal atoms of 0.002
Uanis(O5) \\sim Ueq, Uanis(C28) \\sim Ueq: with sigma of 0.01 and sigma for
terminal atoms of 0.02
4. Rigid body (RIGU) restrains
 C28, O5, C27, O4
 with sigma for 1-2 distances of 0.004 and sigma for 1-3 distances of 0.004
5. Others
 Fixed Sof: O5(0.5) H5A(0.5)
6.a Riding coordinates:
 C27(H27A,H27B,H27C), O4(H4A), O5(H5A), O1(H1A,H1B), O2(H2A,H2B), O3(H3A,H3B)
6.b Aromatic/amide H refined with riding coordinates:
 C1(H1), C2(H2), C3(H3), C4(H4), C5(H5), C7(H7), C8(H8), C9(H9), C10(H10),
 C11(H11), C16(H16), C17(H17), C18(H18), C19(H19), C20(H20), C22(H22), C23(H23),
  C24(H24), C25(H25), C26(H26)
;
_atom_sites_solution_hydrogens   mixed
_atom_sites_solution_primary     ?
_atom_sites_solution_secondary   ?
loop_
_atom_site_label
_atom_site_type_symbol
_atom_site_fract_x
_atom_site_fract_y
_atom_site_fract_z
_atom_site_U_iso_or_equiv
_atom_site_adp_type
_atom_site_occupancy
_atom_site_site_symmetry_order
_atom_site_calc_flag
_atom_site_refinement_flags_posn
_atom_site_refinement_flags_adp
_atom_site_refinement_flags_occupancy
_atom_site_disorder_assembly
_atom_site_disorder_group
C1 C -0.5042(11) -0.0759(6) -0.7982(6) 0.0779(17) Uani 1 1 d . U . . .
H1 H -0.548959 -0.127527 -0.845969 0.094 Uiso 1 1 calc R U . . .
C2 C -0.5075(11) -0.0783(5) -0.7089(6) 0.0764(16) Uani 1 1 d . U . . .
H2 H -0.554973 -0.131515 -0.696948 0.092 Uiso 1 1 calc R U . . .
C3 C -0.4404(10) -0.0015(5) -0.6379(5) 0.0714(15) Uani 1 1 d . U . . .
H3 H -0.441116 -0.003837 -0.578363 0.086 Uiso 1 1 calc R U . . .
C4 C -0.4353(11) 0.0021(5) -0.8152(6) 0.0776(16) Uani 1 1 d . U . . .
H4 H -0.429580 0.002789 -0.874688 0.093 Uiso 1 1 calc R U . . .
C5 C -0.3730(11) 0.0813(6) -0.7445(5) 0.0737(15) Uani 1 1 d . U . . .
H5 H -0.332141 0.135612 -0.757109 0.088 Uiso 1 1 calc R U . . .
C6 C -0.3723(10) 0.0786(5) -0.6549(5) 0.0674(14) Uani 1 1 d . U . . .
C7 C -0.3044(11) 0.1631(5) -0.5814(5) 0.0701(15) Uani 1 1 d . U . . .
H7 H -0.282493 0.217494 -0.599009 0.084 Uiso 1 1 calc R U . . .
C8 C -0.2722(10) 0.1693(5) -0.4950(5) 0.0693(15) Uani 1 1 d . U . . .
H8 H -0.290608 0.115034 -0.476473 0.083 Uiso 1 1 calc R U . . .
C9 C -0.2101(10) 0.2537(5) -0.4255(5) 0.0675(15) Uani 1 1 d . U . . .
H9 H -0.188209 0.308751 -0.442051 0.081 Uiso 1 1 calc R U . . .
C10 C -0.0927(12) 0.4273(5) -0.2888(6) 0.0734(17) Uani 1 1 d . U . . .
H10 H -0.095439 0.442139 -0.344152 0.088 Uiso 1 1 calc R U . . .
C11 C -0.1063(9) 0.3512(4) -0.1896(5) 0.0617(15) Uani 1 1 d . U . . .
H11 H -0.122294 0.302590 -0.162551 0.074 Uiso 1 1 calc R U . . .
C12 C 0.3062(9) 0.6494(4) -0.0246(4) 0.0493(12) Uani 1 1 d . U . . .
C13 C 0.6823(8) 0.6506(4) -0.0293(4) 0.0483(12) Uani 1 1 d . U . . .
C14 C 0.6740(8) 0.8378(4) -0.0429(4) 0.0499(13) Uani 1 1 d . U . . .
C15 C 0.2982(8) 0.8361(4) -0.0382(4) 0.0478(12) Uani 1 1 d . U . . .
C16 C -0.4196(12) 0.5905(6) -0.8194(6) 0.0888(19) Uani 1 1 d . U . . .
H16 H -0.448652 0.559408 -0.880789 0.107 Uiso 1 1 calc R U . . .
C17 C -0.4624(13) 0.5474(7) -0.7540(7) 0.0894(19) Uani 1 1 d . U . . .
H17 H -0.520602 0.487963 -0.770449 0.107 Uiso 1 1 calc R U . . .
C18 C -0.4138(12) 0.5976(6) -0.6622(6) 0.0867(17) Uani 1 1 d . U . . .
H18 H -0.444285 0.570449 -0.618096 0.104 Uiso 1 1 calc R U . . .
C19 C -0.3391(12) 0.6742(6) -0.7947(6) 0.0828(17) Uani 1 1 d . U . . .
H19 H -0.313204 0.702042 -0.839226 0.099 Uiso 1 1 calc R U . . .
C20 C -0.2915(11) 0.7222(6) -0.7055(6) 0.0794(16) Uani 1 1 d . U . . .
H20 H -0.235456 0.781984 -0.691133 0.095 Uiso 1 1 calc R U . . .
C21 C -0.3247(11) 0.6837(6) -0.6345(6) 0.0774(16) Uani 1 1 d . U . . .
C22 C -0.2850(12) 0.7309(6) -0.5413(6) 0.0832(16) Uani 1 1 d . U . . .
H22 H -0.310508 0.697886 -0.500382 0.100 Uiso 1 1 calc R U . . .
C23 C -0.2105(11) 0.8229(6) -0.5050(5) 0.0766(16) Uani 1 1 d . U . . .
H23 H -0.182911 0.857312 -0.544325 0.092 Uiso 1 1 calc R U . . .
C24 C -0.1751(11) 0.8661(6) -0.4084(5) 0.0749(17) Uani 1 1 d . U . . .
H24 H -0.201189 0.832520 -0.368049 0.090 Uiso 1 1 calc R U . . .
C25 C -0.0329(11) 1.0797(5) -0.2497(6) 0.0741(18) Uani 1 1 d . U . . .
H25 H -0.021289 1.122493 -0.283873 0.089 Uiso 1 1 calc R U . . .
C26 C -0.0797(10) 0.9513(5) -0.2126(5) 0.0646(16) Uani 1 1 d . U . . .
H26 H -0.107403 0.888833 -0.215194 0.078 Uiso 1 1 calc R U . . .
Fe1 Fe 0.000000 0.500000 0.000000 0.0446(3) Uani 1 2 d S . P . .
Fe2 Fe 0.000000 1.000000 0.000000 0.0451(3) Uani 1 2 d S . P . .
N1 N -0.1846(9) 0.2543(4) -0.3422(4) 0.0694(15) Uani 1 1 d . . . . .
N2 N -0.1327(8) 0.3414(4) -0.2800(4) 0.0585(13) Uani 1 1 d . . . . .
N3 N -0.0498(9) 0.4871(4) -0.2098(4) 0.0660(15) Uani 1 1 d . . . . .
N4 N -0.0555(7) 0.4375(3) -0.1449(4) 0.0550(12) Uani 1 1 d . . . . .
N5 N 0.2018(7) 0.5964(4) -0.0171(4) 0.0537(12) Uani 1 1 d . . . . .
N6 N 0.7934(7) 0.5976(4) -0.0213(4) 0.0546(12) Uani 1 1 d . . . . .
N7 N 0.7826(7) 0.8933(3) -0.0418(4) 0.0549(12) Uani 1 1 d . . . . .
N8 N 0.1919(7) 0.8914(4) -0.0342(4) 0.0566(13) Uani 1 1 d . . . . .
N9 N -0.1090(9) 0.9491(5) -0.3788(4) 0.0737(16) Uani 1 1 d . . . . .
N10 N -0.0799(8) 0.9861(4) -0.2865(4) 0.0645(14) Uani 1 1 d . . . . .
N11 N -0.0065(9) 1.1016(4) -0.1612(4) 0.0692(15) Uani 1 1 d . . . . .
N12 N -0.0356(7) 1.0173(3) -0.1384(4) 0.0532(12) Uani 1 1 d . . . . .
Pd1 Pd 0.48952(5) 0.74263(2) -0.03648(3) 0.0434(2) Uani 1 1 d . . . . .
C27 C -0.184(2) 0.5567(13) -0.4304(13) 0.200(5) Uani 1 1 d D U . . .
H27A H -0.075583 0.524199 -0.446971 0.300 Uiso 1 1 d R U . . .
H27B H -0.131473 0.580459 -0.370261 0.300 Uiso 1 1 d R U . . .
H27C H -0.155013 0.598899 -0.461341 0.300 Uiso 1 1 d R U . . .
O4 O -0.384(2) 0.5474(13) -0.4439(16) 0.319(9) Uani 1 1 d D U . . .
H4A H -0.452897 0.605178 -0.426332 0.478 Uiso 1 1 d R U . . .
C28 C 0.000000 0.500000 -0.500000 0.169(7) Uani 1 2 d DS U P . .
O5 O -0.150(2) 0.4386(11) -0.5191(14) 0.148(6) Uani 0.5 1 d D U P . .
H5A H -0.255618 0.447764 -0.498335 0.221 Uiso 0.5 1 d R U P . .
O1 O -0.0373(8) 0.6907(4) -0.1733(6) 0.101(2) Uani 1 1 d . . . . .
H1A H -0.051110 0.631658 -0.197577 0.151 Uiso 1 1 d R U . . .
H1B H -0.084550 0.734968 -0.183717 0.151 Uiso 1 1 d R U . . .
O2 O -0.3628(15) 0.7062(8) -0.2948(9) 0.193(5) Uani 1 1 d . . . . .
H2A H -0.286100 0.682218 -0.304842 0.289 Uiso 1 1 d R U . . .
H2B H -0.430000 0.691528 -0.263361 0.289 Uiso 1 1 d R U . . .
O3 O -0.2389(16) 0.3468(8) -0.7095(10) 0.216(6) Uani 1 1 d . . . . .
H3A H -0.140395 0.330801 -0.727723 0.323 Uiso 1 1 d R U . . .
H3B H -0.229015 0.389861 -0.660273 0.323 Uiso 1 1 d R U . . .

loop_
_atom_site_aniso_label
_atom_site_aniso_U_11
_atom_site_aniso_U_22
_atom_site_aniso_U_33
_atom_site_aniso_U_23
_atom_site_aniso_U_13
_atom_site_aniso_U_12
C1 0.073(3) 0.082(3) 0.068(3) -0.001(3) 0.009(3) 0.007(3)
C2 0.074(3) 0.077(3) 0.070(3) 0.003(3) 0.015(3) 0.001(3)
C3 0.072(3) 0.077(3) 0.061(3) 0.006(3) 0.019(3) 0.006(3)
C4 0.077(3) 0.084(3) 0.063(3) 0.004(3) 0.010(3) 0.007(3)
C5 0.075(3) 0.080(3) 0.061(3) 0.007(3) 0.014(3) 0.003(3)
C6 0.066(3) 0.075(3) 0.056(3) 0.003(2) 0.019(3) 0.006(3)
C7 0.071(3) 0.072(3) 0.061(3) 0.004(3) 0.015(3) 0.002(3)
C8 0.072(3) 0.066(3) 0.062(3) 0.000(3) 0.015(3) 0.001(3)
C9 0.072(4) 0.064(3) 0.064(3) 0.009(3) 0.016(3) 0.003(3)
C10 0.086(4) 0.067(4) 0.071(4) 0.021(3) 0.020(4) 0.009(3)
C11 0.064(4) 0.058(3) 0.063(4) 0.011(3) 0.016(3) 0.005(3)
C12 0.042(3) 0.046(3) 0.059(3) 0.010(2) 0.013(3) 0.007(2)
C13 0.042(3) 0.044(3) 0.059(3) 0.009(2) 0.016(3) 0.004(2)
C14 0.046(3) 0.045(3) 0.061(3) 0.011(2) 0.019(3) 0.012(2)
C15 0.042(3) 0.044(3) 0.058(3) 0.008(2) 0.016(3) 0.008(2)
C16 0.085(4) 0.097(4) 0.074(4) 0.002(3) 0.015(3) 0.016(3)
C17 0.084(4) 0.095(4) 0.079(3) 0.004(3) 0.015(3) 0.006(3)
C18 0.085(3) 0.096(3) 0.078(3) 0.016(3) 0.018(3) 0.005(3)
C19 0.079(4) 0.098(4) 0.070(3) 0.012(3) 0.023(3) 0.014(3)
C20 0.074(3) 0.093(3) 0.069(3) 0.011(3) 0.024(3) 0.008(3)
C21 0.070(3) 0.091(3) 0.068(3) 0.010(3) 0.020(3) 0.009(3)
C22 0.078(3) 0.098(3) 0.071(3) 0.013(3) 0.021(3) 0.008(3)
C23 0.072(3) 0.091(4) 0.064(3) 0.009(3) 0.022(3) 0.010(3)
C24 0.072(4) 0.086(4) 0.065(3) 0.010(3) 0.019(3) 0.006(3)
C25 0.083(4) 0.071(4) 0.071(4) 0.021(3) 0.019(4) -0.005(3)
C26 0.070(4) 0.065(3) 0.061(4) 0.018(3) 0.017(3) 0.005(3)
Fe1 0.0348(6) 0.0422(6) 0.0568(7) 0.0074(5) 0.0158(5) 0.0047(4)
Fe2 0.0351(6) 0.0421(6) 0.0590(8) 0.0094(5) 0.0159(6) 0.0044(4)
N1 0.083(4) 0.061(3) 0.057(3) 0.000(3) 0.014(3) -0.002(3)
N2 0.062(3) 0.057(3) 0.053(3) 0.004(2) 0.014(3) 0.003(2)
N3 0.081(4) 0.051(3) 0.064(3) 0.008(3) 0.016(3) 0.001(3)
N4 0.058(3) 0.043(2) 0.064(3) 0.009(2) 0.019(3) 0.003(2)
N5 0.045(3) 0.055(3) 0.061(3) 0.011(2) 0.015(3) 0.001(2)
N6 0.046(3) 0.052(3) 0.065(3) 0.010(2) 0.017(3) 0.008(2)
N7 0.043(3) 0.050(3) 0.072(4) 0.013(2) 0.016(3) -0.001(2)
N8 0.047(3) 0.054(3) 0.072(4) 0.014(2) 0.023(3) 0.010(2)
N9 0.077(4) 0.086(4) 0.061(4) 0.017(3) 0.023(3) 0.012(3)
N10 0.070(4) 0.069(3) 0.058(3) 0.013(3) 0.023(3) 0.009(3)
N11 0.077(4) 0.059(3) 0.074(4) 0.017(3) 0.019(3) -0.002(3)
N12 0.051(3) 0.053(3) 0.056(3) 0.009(2) 0.017(3) 0.005(2)
Pd1 0.0332(3) 0.0401(3) 0.0573(3) 0.0081(2) 0.0155(2) 0.00446(18)
C27 0.241(9) 0.207(9) 0.151(9) 0.052(8) 0.021(9) 0.046(9)
O4 0.317(9) 0.321(9) 0.319(9) 0.082(3) 0.057(3) 0.013(2)
C28 0.171(9) 0.181(10) 0.166(10) 0.060(8) 0.033(8) 0.015(7)
O5 0.179(10) 0.125(8) 0.145(10) 0.058(8) 0.014(8) -0.007(7)
O1 0.079(4) 0.058(3) 0.156(6) 0.021(3) 0.004(4) -0.002(3)
O2 0.167(9) 0.243(12) 0.194(12) 0.106(10) 0.027(9) 0.026(8)
O3 0.206(12) 0.220(12) 0.221(14) 0.019(10) 0.093(12) -0.020(9)

_geom_special_details            
;
 All esds (except the esd in the dihedral angle between two l.s. planes)
 are estimated using the full covariance matrix.  The cell esds are taken
 into account individually in the estimation of esds in distances, angles
 and torsion angles; correlations between esds in cell parameters are only
 used when they are defined by crystal symmetry.  An approximate (isotropic)
 treatment of cell esds is used for estimating esds involving l.s. planes.
;
loop_
_geom_bond_atom_site_label_1
_geom_bond_atom_site_label_2
_geom_bond_distance
_geom_bond_site_symmetry_2
_geom_bond_publ_flag
C1 H1 0.9300 . ?
C1 C2 1.393(12) . ?
C1 C4 1.356(11) . ?
C2 H2 0.9300 . ?
C2 C3 1.382(10) . ?
C3 H3 0.9300 . ?
C3 C6 1.382(10) . ?
C4 H4 0.9300 . ?
C4 C5 1.396(10) . ?
C5 H5 0.9300 . ?
C5 C6 1.393(11) . ?
C6 C7 1.476(10) . ?
C7 H7 0.9300 . ?
C7 C8 1.294(11) . ?
C8 H8 0.9300 . ?
C8 C9 1.436(10) . ?
C9 H9 0.9300 . ?
C9 N1 1.265(10) . ?
C10 H10 0.9300 . ?
C10 N2 1.341(9) . ?
C10 N3 1.301(10) . ?
C11 H11 0.9300 . ?
C11 N2 1.347(9) . ?
C11 N4 1.304(8) . ?
C12 N5 1.139(9) . ?
C12 Pd1 1.994(6) . ?
C13 N6 1.152(9) . ?
C13 Pd1 1.988(6) . ?
C14 N7 1.142(8) . ?
C14 Pd1 1.990(6) . ?
C15 N8 1.136(8) . ?
C15 Pd1 1.988(6) . ?
C16 H16 0.9300 . ?
C16 C17 1.398(13) . ?
C16 C19 1.304(12) . ?
C17 H17 0.9300 . ?
C17 C18 1.408(13) . ?
C18 H18 0.9300 . ?
C18 C21 1.361(12) . ?
C19 H19 0.9300 . ?
C19 C20 1.366(12) . ?
C20 H20 0.9300 . ?
C20 C21 1.408(11) . ?
C21 C22 1.412(12) . ?
C22 H22 0.9300 . ?
C22 C23 1.400(11) . ?
C23 H23 0.9300 . ?
C23 C24 1.444(11) . ?
C24 H24 0.9300 . ?
C24 N9 1.256(10) . ?
C25 H25 0.9300 . ?
C25 N10 1.369(9) . ?
C25 N11 1.302(10) . ?
C26 H26 0.9300 . ?
C26 N10 1.362(9) . ?
C26 N12 1.295(9) . ?
Fe1 N4 2.161(6) . ?
Fe1 N4 2.161(6) 2_565 ?
Fe1 N5 2.156(5) 2_565 ?
Fe1 N5 2.156(5) . ?
Fe1 N6 2.152(5) 1_455 ?
Fe1 N6 2.152(5) 2_665 ?
Fe2 N7 2.148(5) 1_455 ?
Fe2 N7 2.148(5) 2_675 ?
Fe2 N8 2.177(5) . ?
Fe2 N8 2.177(5) 2_575 ?
Fe2 N12 2.187(5) 2_575 ?
Fe2 N12 2.187(5) . ?
N1 N2 1.403(7) . ?
N3 N4 1.385(8) . ?
N9 N10 1.371(9) . ?
N11 N12 1.396(7) . ?
C27 H27A 0.9796 . ?
C27 H27B 0.9215 . ?
C27 H27C 0.9176 . ?
C27 O4 1.471(15) . ?
O4 H4A 0.9986 . ?
C28 H27A 1.0631 . ?
C28 C28 0.0000 2_564 ?
C28 O5 1.380(14) . ?
C28 O5 1.380(14) 2_564 ?
O5 H5A 0.8955 . ?
O1 H1A 0.8536 . ?
O1 H1B 0.7802 . ?
O2 H2A 0.6933 . ?
O2 H2B 0.8178 . ?
O3 H3A 0.8451 . ?
O3 H3B 0.8499 . ?

loop_
_geom_angle_atom_site_label_1
_geom_angle_atom_site_label_2
_geom_angle_atom_site_label_3
_geom_angle
_geom_angle_site_symmetry_1
_geom_angle_site_symmetry_3
_geom_angle_publ_flag
C2 C1 H1 120.2 . . ?
C4 C1 H1 120.2 . . ?
C4 C1 C2 119.7(8) . . ?
C1 C2 H2 120.0 . . ?
C3 C2 C1 120.1(8) . . ?
C3 C2 H2 120.0 . . ?
C2 C3 H3 119.7 . . ?
C6 C3 C2 120.5(7) . . ?
C6 C3 H3 119.7 . . ?
C1 C4 H4 119.6 . . ?
C1 C4 C5 120.9(8) . . ?
C5 C4 H4 119.6 . . ?
C4 C5 H5 120.2 . . ?
C6 C5 C4 119.6(8) . . ?
C6 C5 H5 120.2 . . ?
C3 C6 C5 119.2(7) . . ?
C3 C6 C7 122.3(7) . . ?
C5 C6 C7 118.5(7) . . ?
C6 C7 H7 116.6 . . ?
C8 C7 C6 126.8(8) . . ?
C8 C7 H7 116.6 . . ?
C7 C8 H8 117.5 . . ?
C7 C8 C9 125.0(8) . . ?
C9 C8 H8 117.5 . . ?
C8 C9 H9 119.5 . . ?
N1 C9 C8 121.1(7) . . ?
N1 C9 H9 119.5 . . ?
N2 C10 H10 124.5 . . ?
N3 C10 H10 124.5 . . ?
N3 C10 N2 111.0(7) . . ?
N2 C11 H11 124.4 . . ?
N4 C11 H11 124.4 . . ?
N4 C11 N2 111.2(6) . . ?
N5 C12 Pd1 179.4(7) . . ?
N6 C13 Pd1 177.1(6) . . ?
N7 C14 Pd1 176.4(6) . . ?
N8 C15 Pd1 176.2(6) . . ?
C17 C16 H16 119.9 . . ?
C19 C16 H16 119.9 . . ?
C19 C16 C17 120.2(9) . . ?
C16 C17 H17 121.3 . . ?
C16 C17 C18 117.3(9) . . ?
C18 C17 H17 121.3 . . ?
C17 C18 H18 118.2 . . ?
C21 C18 C17 123.6(9) . . ?
C21 C18 H18 118.2 . . ?
C16 C19 H19 118.9 . . ?
C16 C19 C20 122.1(9) . . ?
C20 C19 H19 118.9 . . ?
C19 C20 H20 119.0 . . ?
C19 C20 C21 121.9(8) . . ?
C21 C20 H20 119.0 . . ?
C18 C21 C20 114.8(8) . . ?
C18 C21 C22 120.3(8) . . ?
C20 C21 C22 124.7(8) . . ?
C21 C22 H22 117.1 . . ?
C23 C22 C21 125.8(9) . . ?
C23 C22 H22 117.1 . . ?
C22 C23 H23 118.9 . . ?
C22 C23 C24 122.2(8) . . ?
C24 C23 H23 118.9 . . ?
C23 C24 H24 120.0 . . ?
N9 C24 C23 120.1(8) . . ?
N9 C24 H24 120.0 . . ?
N10 C25 H25 124.0 . . ?
N11 C25 H25 124.0 . . ?
N11 C25 N10 112.0(6) . . ?
N10 C26 H26 124.8 . . ?
N12 C26 H26 124.8 . . ?
N12 C26 N10 110.4(6) . . ?
N4 Fe1 N4 180.0 . 2_565 ?
N5 Fe1 N4 89.6(2) . 2_565 ?
N5 Fe1 N4 90.4(2) 2_565 2_565 ?
N5 Fe1 N4 89.6(2) 2_565 . ?
N5 Fe1 N4 90.4(2) . . ?
N5 Fe1 N5 180.0(3) 2_565 . ?
N6 Fe1 N4 88.0(2) 2_665 2_565 ?
N6 Fe1 N4 92.0(2) 1_455 2_565 ?
N6 Fe1 N4 88.0(2) 1_455 . ?
N6 Fe1 N4 92.0(2) 2_665 . ?
N6 Fe1 N5 89.6(2) 1_455 . ?
N6 Fe1 N5 90.4(2) 1_455 2_565 ?
N6 Fe1 N5 90.4(2) 2_665 . ?
N6 Fe1 N5 89.6(2) 2_665 2_565 ?
N6 Fe1 N6 180.0 2_665 1_455 ?
N7 Fe2 N7 180.0 2_675 1_455 ?
N7 Fe2 N8 89.11(19) 1_455 . ?
N7 Fe2 N8 90.9(2) 2_675 . ?
N7 Fe2 N8 89.1(2) 2_675 2_575 ?
N7 Fe2 N8 90.9(2) 1_455 2_575 ?
N7 Fe2 N12 90.2(2) 2_675 2_575 ?
N7 Fe2 N12 89.8(2) 2_675 . ?
N7 Fe2 N12 90.2(2) 1_455 . ?
N7 Fe2 N12 89.8(2) 1_455 2_575 ?
N8 Fe2 N8 180.0 . 2_575 ?
N8 Fe2 N12 89.7(2) . . ?
N8 Fe2 N12 90.3(2) . 2_575 ?
N8 Fe2 N12 89.7(2) 2_575 2_575 ?
N8 Fe2 N12 90.3(2) 2_575 . ?
N12 Fe2 N12 180.0 2_575 . ?
C9 N1 N2 116.3(6) . . ?
C10 N2 C11 104.6(6) . . ?
C10 N2 N1 133.7(6) . . ?
C11 N2 N1 121.6(6) . . ?
C10 N3 N4 107.0(5) . . ?
C11 N4 Fe1 129.7(4) . . ?
C11 N4 N3 106.1(6) . . ?
N3 N4 Fe1 124.1(4) . . ?
C12 N5 Fe1 178.1(5) . . ?
C13 N6 Fe1 177.4(6) . 1_655 ?
C14 N7 Fe2 164.1(5) . 1_655 ?
C15 N8 Fe2 169.6(6) . . ?
C24 N9 N10 117.1(7) . . ?
C25 N10 N9 120.7(6) . . ?
C26 N10 C25 103.8(6) . . ?
C26 N10 N9 135.5(6) . . ?
C25 N11 N12 105.1(6) . . ?
C26 N12 Fe2 126.1(4) . . ?
C26 N12 N11 108.6(6) . . ?
N11 N12 Fe2 125.2(4) . . ?
C13 Pd1 C12 90.1(2) . . ?
C13 Pd1 C14 90.1(2) . . ?
C13 Pd1 C15 177.7(2) . . ?
C14 Pd1 C12 177.7(3) . . ?
C15 Pd1 C12 89.7(2) . . ?
C15 Pd1 C14 90.1(2) . . ?
H27A C27 H27B 94.3 . . ?
H27A C27 H27C 86.5 . . ?
H27B C27 H27C 107.1 . . ?
O4 C27 H27A 143.6 . . ?
O4 C27 H27B 112.5 . . ?
O4 C27 H27C 107.3 . . ?
C27 O4 H4A 118.7 . . ?
C27 C28 H27A 16.7(4) 2_564 2_564 ?
C27 C28 H27A 163.3 2_564 . ?
H27A C28 H27A 180.0 . 2_564 ?
C28 C28 C27 0(10) 2_564 2_564 ?
C28 C28 H27A 0(10) 2_564 2_564 ?
C28 C28 H27A 0.0 2_564 . ?
C28 C28 O5 0(10) 2_564 2_564 ?
C28 C28 O5 0(10) 2_564 . ?
O5 C28 C27 109.8(10) . 2_564 ?
O5 C28 C27 70.2(10) 2_564 2_564 ?
O5 C28 H27A 106.2(13) . 2_564 ?
O5 C28 H27A 73.8 . . ?
O5 C28 H27A 106.2 2_564 . ?
O5 C28 H27A 73.8(13) 2_564 2_564 ?
O5 C28 O5 180.0 . 2_564 ?
C28 O5 C28 0.0 2_564 . ?
C28 O5 H5A 128.3 2_564 . ?
C28 O5 H5A 128.3 . . ?
H1A O1 H1B 134.9 . . ?
H2A O2 H2B 123.5 . . ?
H3A O3 H3B 116.0 . . ?

loop_
_geom_torsion_atom_site_label_1
_geom_torsion_atom_site_label_2
_geom_torsion_atom_site_label_3
_geom_torsion_atom_site_label_4
_geom_torsion
_geom_torsion_site_symmetry_1
_geom_torsion_site_symmetry_2
_geom_torsion_site_symmetry_3
_geom_torsion_site_symmetry_4
_geom_torsion_publ_flag
C1 C2 C3 C6 1.0(12) . . . . ?
C1 C4 C5 C6 3.5(12) . . . . ?
C2 C1 C4 C5 -2.1(13) . . . . ?
C2 C3 C6 C5 0.4(12) . . . . ?
C2 C3 C6 C7 178.1(7) . . . . ?
C3 C6 C7 C8 11.7(13) . . . . ?
C4 C1 C2 C3 -0.2(13) . . . . ?
C4 C5 C6 C3 -2.6(12) . . . . ?
C4 C5 C6 C7 179.6(7) . . . . ?
C5 C6 C7 C8 -170.5(9) . . . . ?
C6 C7 C8 C9 -178.5(7) . . . . ?
C7 C8 C9 N1 178.8(8) . . . . ?
C8 C9 N1 N2 -176.9(6) . . . . ?
C9 N1 N2 C10 -4.3(12) . . . . ?
C9 N1 N2 C11 178.3(7) . . . . ?
C10 N3 N4 C11 -1.6(8) . . . . ?
C10 N3 N4 Fe1 -179.1(5) . . . . ?
C16 C17 C18 C21 -1.6(14) . . . . ?
C16 C19 C20 C21 0.7(14) . . . . ?
C17 C16 C19 C20 0.9(14) . . . . ?
C17 C18 C21 C20 3.0(13) . . . . ?
C17 C18 C21 C22 178.3(9) . . . . ?
C18 C21 C22 C23 -173.4(8) . . . . ?
C19 C16 C17 C18 -0.5(14) . . . . ?
C19 C20 C21 C18 -2.6(12) . . . . ?
C19 C20 C21 C22 -177.6(9) . . . . ?
C20 C21 C22 C23 1.4(14) . . . . ?
C21 C22 C23 C24 179.6(8) . . . . ?
C22 C23 C24 N9 -179.6(8) . . . . ?
C23 C24 N9 N10 179.6(7) . . . . ?
C24 N9 N10 C25 -170.7(7) . . . . ?
C24 N9 N10 C26 11.8(13) . . . . ?
C25 N11 N12 C26 -1.0(8) . . . . ?
C25 N11 N12 Fe2 176.5(5) . . . . ?
N2 C10 N3 N4 2.1(9) . . . . ?
N2 C11 N4 Fe1 177.9(4) . . . . ?
N2 C11 N4 N3 0.5(8) . . . . ?
N3 C10 N2 C11 -1.8(9) . . . . ?
N3 C10 N2 N1 -179.5(7) . . . . ?
N4 C11 N2 C10 0.7(8) . . . . ?
N4 C11 N2 N1 178.8(5) . . . . ?
N10 C25 N11 N12 0.7(9) . . . . ?
N10 C26 N12 Fe2 -176.6(4) . . . . ?
N10 C26 N12 N11 0.9(8) . . . . ?
N11 C25 N10 C26 -0.2(9) . . . . ?
N11 C25 N10 N9 -178.4(7) . . . . ?
N12 C26 N10 C25 -0.4(8) . . . . ?
N12 C26 N10 N9 177.3(7) . . . . ?
C27 C28 O5 C28 0(100) 2_564 . . 2_564 ?

_shelx_res_file                  
;
TITL 2_a.res in P-1
    293k.res
    created by SHELXL-2016/6 at 12:49:30 on 23-May-2024
REM Old TITL 2 in P-1
REM SHELXT solution in P-1
REM R1 0.136, Rweak 0.006, Alpha 0.069, Orientation as input
REM Formula found by SHELXT: C51 N34 Fe2 Pd2
CELL 0.71073 7.457 14.711 15.442 104.495 99.925 90.279
ZERR 2 0.0015 0.0029 0.0031 0.03 0.03 0.03
LATT 1
SFAC C H Fe N O Pd
UNIT 55 61 2 24 9 2
EQIV $1 -X,1-Y,-1-Z
ISOR 0.01 0.02 C27 O4
ISOR 0.001 0.002 O4
ISOR 0.01 0.02 O5 C28
RIGU C28 O5 C27 O4
SIMU 0.01 0.02 3.8 C1 C2 C3 C4 C5 C6 C7 C8 C9 C10 C11 C12 C13 C14 C15 C16 =
 C17 C18 C19 C20 C21 C22 C23 C24 C25 C26 C27 C28
DFIX 1.3 C28 O5
DFIX 1.3 O4 C27

L.S. 20 0 0
PLAN  50
CONF
FREE O5 H27a
FREE O5 C27
FREE C28 H27a_$1
FREE C28 H27a
FREE C28 H27b_$1
FREE C28 H27b
FREE C27 C28_$1
FREE C27 C28
FREE C27 H5a
list 4
MORE -1
BOND $H
fmap 2 53
acta
SHEL 999 0.84
REM <olex2.extras>
REM <HklSrc "%.\\293K.hkl">
REM </olex2.extras>

WGHT    0.138900    1.188300
FVAR       0.54341
C1    1   -0.504186   -0.075884   -0.798198    11.00000    0.07252    0.08153 =
         0.06780   -0.00075    0.00927    0.00654
AFIX  43
H1    2   -0.548959   -0.127527   -0.845969    11.00000   -1.20000
AFIX   0
C2    1   -0.507533   -0.078257   -0.708876    11.00000    0.07383    0.07737 =
         0.07015    0.00317    0.01487    0.00112
AFIX  43
H2    2   -0.554973   -0.131515   -0.696948    11.00000   -1.20000
AFIX   0
C3    1   -0.440410   -0.001529   -0.637941    11.00000    0.07199    0.07718 =
         0.06149    0.00631    0.01931    0.00560
AFIX  43
H3    2   -0.441116   -0.003837   -0.578363    11.00000   -1.20000
AFIX   0
C4    1   -0.435335    0.002086   -0.815174    11.00000    0.07670    0.08370 =
         0.06341    0.00398    0.01019    0.00702
AFIX  43
H4    2   -0.429580    0.002789   -0.874688    11.00000   -1.20000
AFIX   0
C5    1   -0.372974    0.081318   -0.744472    11.00000    0.07451    0.08015 =
         0.06115    0.00688    0.01401    0.00337
AFIX  43
H5    2   -0.332141    0.135612   -0.757109    11.00000   -1.20000
AFIX   0
C6    1   -0.372271    0.078574   -0.654884    11.00000    0.06635    0.07532 =
         0.05648    0.00335    0.01947    0.00566
C7    1   -0.304381    0.163071   -0.581378    11.00000    0.07132    0.07208 =
         0.06122    0.00409    0.01519    0.00155
AFIX  43
H7    2   -0.282493    0.217494   -0.599009    11.00000   -1.20000
AFIX   0
C8    1   -0.272160    0.169306   -0.494991    11.00000    0.07200    0.06646 =
         0.06176    0.00022    0.01510    0.00071
AFIX  43
H8    2   -0.290608    0.115034   -0.476473    11.00000   -1.20000
AFIX   0
C9    1   -0.210078    0.253661   -0.425540    11.00000    0.07234    0.06357 =
         0.06410    0.00928    0.01586    0.00350
AFIX  43
H9    2   -0.188209    0.308751   -0.442051    11.00000   -1.20000
AFIX   0
C10   1   -0.092749    0.427307   -0.288842    11.00000    0.08602    0.06727 =
         0.07061    0.02082    0.01956    0.00894
AFIX  43
H10   2   -0.095439    0.442139   -0.344152    11.00000   -1.20000
AFIX   0
C11   1   -0.106316    0.351166   -0.189591    11.00000    0.06413    0.05770 =
         0.06259    0.01085    0.01640    0.00510
AFIX  43
H11   2   -0.122294    0.302590   -0.162551    11.00000   -1.20000
AFIX   0
C12   1    0.306249    0.649355   -0.024645    11.00000    0.04242    0.04584 =
         0.05930    0.01001    0.01274    0.00691
C13   1    0.682284    0.650581   -0.029315    11.00000    0.04193    0.04425 =
         0.05871    0.00859    0.01582    0.00446
C14   1    0.674006    0.837842   -0.042902    11.00000    0.04609    0.04549 =
         0.06053    0.01122    0.01885    0.01231
C15   1    0.298164    0.836137   -0.038231    11.00000    0.04158    0.04419 =
         0.05757    0.00759    0.01641    0.00785
C16   1   -0.419597    0.590500   -0.819443    11.00000    0.08469    0.09705 =
         0.07414    0.00210    0.01473    0.01584
AFIX  43
H16   2   -0.448652    0.559408   -0.880789    11.00000   -1.20000
AFIX   0
C17   1   -0.462385    0.547411   -0.754009    11.00000    0.08428    0.09496 =
         0.07918    0.00416    0.01497    0.00602
AFIX  43
H17   2   -0.520602    0.487963   -0.770449    11.00000   -1.20000
AFIX   0
C18   1   -0.413802    0.597629   -0.662228    11.00000    0.08477    0.09592 =
         0.07755    0.01612    0.01801    0.00535
AFIX  43
H18   2   -0.444285    0.570449   -0.618096    11.00000   -1.20000
AFIX   0
C19   1   -0.339072    0.674153   -0.794682    11.00000    0.07919    0.09785 =
         0.06992    0.01212    0.02311    0.01412
AFIX  43
H19   2   -0.313204    0.702042   -0.839226    11.00000   -1.20000
AFIX   0
C20   1   -0.291466    0.722165   -0.705466    11.00000    0.07422    0.09331 =
         0.06928    0.01061    0.02407    0.00824
AFIX  43
H20   2   -0.235456    0.781984   -0.691133    11.00000   -1.20000
AFIX   0
C21   1   -0.324719    0.683729   -0.634523    11.00000    0.06959    0.09120 =
         0.06835    0.00953    0.02013    0.00913
C22   1   -0.284967    0.730868   -0.541296    11.00000    0.07827    0.09844 =
         0.07111    0.01316    0.02121    0.00789
AFIX  43
H22   2   -0.310508    0.697886   -0.500382    11.00000   -1.20000
AFIX   0
C23   1   -0.210496    0.822876   -0.504951    11.00000    0.07234    0.09111 =
         0.06420    0.00908    0.02239    0.00961
AFIX  43
H23   2   -0.182911    0.857312   -0.544325    11.00000   -1.20000
AFIX   0
C24   1   -0.175066    0.866116   -0.408373    11.00000    0.07151    0.08593 =
         0.06481    0.01005    0.01879    0.00555
AFIX  43
H24   2   -0.201189    0.832520   -0.368049    11.00000   -1.20000
AFIX   0
C25   1   -0.032940    1.079662   -0.249693    11.00000    0.08333    0.07089 =
         0.07144    0.02137    0.01857   -0.00500
AFIX  43
H25   2   -0.021289    1.122493   -0.283873    11.00000   -1.20000
AFIX   0
C26   1   -0.079726    0.951263   -0.212648    11.00000    0.07046    0.06478 =
         0.06135    0.01795    0.01657    0.00517
AFIX  43
H26   2   -0.107403    0.888833   -0.215194    11.00000   -1.20000
AFIX   0
FE1   3    0.000000    0.500000    0.000000    10.50000    0.03477    0.04223 =
         0.05684    0.00735    0.01583    0.00470
FE2   3    0.000000    1.000000    0.000000    10.50000    0.03508    0.04209 =
         0.05899    0.00938    0.01590    0.00445
N1    4   -0.184639    0.254265   -0.342238    11.00000    0.08280    0.06057 =
         0.05726    0.00045    0.01357   -0.00209
N2    4   -0.132662    0.341429   -0.280029    11.00000    0.06231    0.05654 =
         0.05289    0.00423    0.01443    0.00319
N3    4   -0.049788    0.487082   -0.209764    11.00000    0.08067    0.05149 =
         0.06350    0.00822    0.01649    0.00078
N4    4   -0.055515    0.437508   -0.144877    11.00000    0.05758    0.04330 =
         0.06439    0.00893    0.01885    0.00281
N5    4    0.201810    0.596397   -0.017093    11.00000    0.04535    0.05450 =
         0.06132    0.01117    0.01548    0.00110
N6    4    0.793366    0.597632   -0.021328    11.00000    0.04629    0.05241 =
         0.06499    0.00984    0.01714    0.00813
N7    4    0.782639    0.893303   -0.041770    11.00000    0.04334    0.04993 =
         0.07208    0.01310    0.01611   -0.00148
N8    4    0.191897    0.891416   -0.034233    11.00000    0.04681    0.05410 =
         0.07228    0.01384    0.02297    0.00953
N9    4   -0.108999    0.949060   -0.378806    11.00000    0.07703    0.08585 =
         0.06117    0.01662    0.02298    0.01160
N10   4   -0.079881    0.986104   -0.286484    11.00000    0.06991    0.06851 =
         0.05781    0.01297    0.02313    0.00936
N11   4   -0.006532    1.101605   -0.161210    11.00000    0.07734    0.05854 =
         0.07386    0.01675    0.01942   -0.00178
N12   4   -0.035604    1.017337   -0.138404    11.00000    0.05107    0.05285 =
         0.05574    0.00877    0.01677    0.00544
PD1   6    0.489518    0.742633   -0.036483    11.00000    0.03316    0.04014 =
         0.05733    0.00811    0.01551    0.00446
C27   1   -0.183873    0.556699   -0.430431    11.00000    0.24108    0.20655 =
         0.15069    0.05223    0.02113    0.04641
AFIX   3
H27A  2   -0.075583    0.524199   -0.446971    11.00000   -1.50000
H27B  2   -0.131473    0.580459   -0.370261    11.00000   -1.50000
H27C  2   -0.155013    0.598899   -0.461341    11.00000   -1.50000
AFIX   0
O4    5   -0.383947    0.547409   -0.443922    11.00000    0.31729    0.32072 =
         0.31913    0.08193    0.05736    0.01308
AFIX   3
H4A   2   -0.452897    0.605178   -0.426332    11.00000   -1.50000
AFIX   0
C28   1    0.000000    0.500000   -0.500000    10.50000    0.17067    0.18133 =
         0.16577    0.06029    0.03276    0.01530
O5    5   -0.150468    0.438644   -0.519115    10.50000    0.17931    0.12507 =
         0.14540    0.05764    0.01439   -0.00694
AFIX   3
H5A   2   -0.255618    0.447764   -0.498335    10.50000   -1.50000
AFIX   0
O1    5   -0.037260    0.690718   -0.173337    11.00000    0.07910    0.05781 =
         0.15567    0.02070    0.00355   -0.00151
AFIX   3
H1A   2   -0.051110    0.631658   -0.197577    11.00000   -1.50000
H1B   2   -0.084550    0.734968   -0.183717    11.00000   -1.50000
AFIX   0

O2    5   -0.362760    0.706218   -0.294782    11.00000    0.16704    0.24326 =
         0.19357    0.10576    0.02651    0.02644
AFIX   3
H2A   2   -0.286100    0.682218   -0.304842    11.00000   -1.50000
H2B   2   -0.430000    0.691528   -0.263361    11.00000   -1.50000
AFIX   0

O3    5   -0.238865    0.346841   -0.709453    11.00000    0.20555    0.22044 =
         0.22087    0.01931    0.09332   -0.01954
AFIX   3
H3A   2   -0.140395    0.330801   -0.727723    11.00000   -1.50000
H3B   2   -0.229015    0.389861   -0.660273    11.00000   -1.50000
AFIX   0
HKLF 4


REM  2_a.res in P-1
REM R1 =  0.0675 for    4499 Fo > 4sig(Fo)  and  0.0739 for all    5202 data
REM    424 parameters refined using    422 restraints

END

WGHT      0.1389      1.1883

REM Highest difference peak  1.888,  deepest hole -1.407,  1-sigma level  0.137
Q1    1   0.4804  0.8020 -0.0459  11.00000  0.05    1.89
Q2    1   0.5077  0.6842 -0.0272  11.00000  0.05    1.67
Q3    1  -0.0084  0.5612 -0.0075  11.00000  0.05    0.88
Q4    1  -0.0041  1.0596 -0.0076  11.00000  0.05    0.87
Q5    1   0.4682  0.7165 -0.1047  11.00000  0.05    0.77
Q6    1   0.3228  0.7760 -0.0382  11.00000  0.05    0.70
Q7    1   0.5213  0.7691  0.0346  11.00000  0.05    0.70
Q8    1   0.6578  0.7042 -0.0409  11.00000  0.05    0.65
Q9    1   0.6537  0.7719 -0.0363  11.00000  0.05    0.55
Q10   1  -0.0992  0.6821 -0.1993  11.00000  0.05    0.55
Q11   1  -0.0309  0.4756 -0.0786  11.00000  0.05    0.54
Q12   1  -0.2426  0.4629 -0.5099  11.00000  0.05    0.53
Q13   1  -0.2466  0.7796 -0.5150  11.00000  0.05    0.51
Q14   1   0.4435  0.8738 -0.0332  11.00000  0.05    0.48
Q15   1  -0.0255  0.9732 -0.0738  11.00000  0.05    0.46
Q16   1  -0.4828  0.5785 -0.4453  11.00000  0.05    0.45
Q17   1  -0.2162  0.2957 -0.4479  11.00000  0.05    0.41
Q18   1  -0.0648  0.4854 -0.1490  11.00000  0.05    0.41
Q19   1   0.7731  0.9535 -0.0411  11.00000  0.05    0.40
Q20   1   0.5174  0.6058 -0.0472  11.00000  0.05    0.40
Q21   1  -0.5263  0.6796 -0.1772  11.00000  0.05    0.39
Q22   1  -0.0211  0.9598 -0.1331  11.00000  0.05    0.39
Q23   1  -0.2192  0.5327 -0.1846  11.00000  0.05    0.38
Q24   1  -0.3518  0.1227 -0.6437  11.00000  0.05    0.37
Q25   1  -0.1005  0.3683 -0.5399  11.00000  0.05    0.37
Q26   1   0.3331  0.7057 -0.0239  11.00000  0.05    0.37
Q27   1  -0.0601  0.3966 -0.5294  11.00000  0.05    0.36
Q28   1   0.0618  0.6741 -0.1975  11.00000  0.05    0.36
Q29   1  -0.5178 -0.1011 -0.7982  11.00000  0.05    0.35
Q30   1  -0.0775  0.5403 -0.2146  11.00000  0.05    0.35
Q31   1   0.4697  0.8633 -0.0754  11.00000  0.05    0.34
Q32   1   0.5171  0.6184  0.0040  11.00000  0.05    0.34
Q33   1   0.8209  0.5366  0.0018  11.00000  0.05    0.34
Q34   1  -0.2760  0.4220 -0.5760  11.00000  0.05    0.33
Q35   1  -0.5223  0.3886 -0.8574  11.00000  0.05    0.33
Q36   1   0.9317  0.7380 -0.0225  11.00000  0.05    0.32
Q37   1   0.8918  0.9181 -0.0582  11.00000  0.05    0.32
Q38   1  -0.0682  0.9822 -0.2015  11.00000  0.05    0.32
Q39   1  -0.5000  0.5000 -1.0000  10.50000  0.05    0.32
Q40   1  -0.1059  1.1405 -0.2607  11.00000  0.05    0.31
Q41   1   0.9695  0.6369  0.0027  11.00000  0.05    0.31
Q42   1  -0.0659  0.2864 -0.6793  11.00000  0.05    0.31
Q43   1  -0.1415  0.4224 -0.4219  11.00000  0.05    0.30
Q44   1  -0.7069  0.5166 -0.8150  11.00000  0.05    0.30
Q45   1   0.5538  0.6360 -0.1220  11.00000  0.05    0.30
Q46   1   0.1760  0.9757  0.0040  11.00000  0.05    0.30
Q47   1  -0.3498  0.3152 -0.5217  11.00000  0.05    0.30
Q48   1   0.0103  0.8590 -0.1564  11.00000  0.05    0.30
Q49   1  -0.4714 -0.2015 -0.8444  11.00000  0.05    0.29
Q50   1   0.7978  0.9154  0.0819  11.00000  0.05    0.29
;
_shelx_res_checksum              27085
_olex2_submission_special_instructions 'No special instructions were received'


# start Validation Reply Form
_vrf_PLAT029_293k                
;
PROBLEM: _diffrn_measured_fraction_theta_full value Low .      0.915 Why?  
RESPONSE: The dataset was collected on the beamline equipped with 1-axis. 
goniometer, which allows phi-scans. The orientation of the small-molecule 
crystal did  not allowed to collect 100 % of reflections in this regime, 
especially the low symmetry of crystal.
;
# end Validation Reply Form
